# Supplementary material for: Hydride Migration within RhH2Ag19 Superatom: A Combined Neutron Diffraction and DFT Analysis
Source: Small. 2025 Mar 23;21(18):2501583. doi: 10.1002/smll.202501583 (PMC12051829; doi:10.1002/smll.202501583)
Supplement: Supplementary file 2 — Supporting Information [file SMLL-21-2501583-s002.cif]

 
data_1o 
  
_audit_creation_method            'SHELXL-2018/3' 
_shelx_SHELXL_version_number      '2018/3' 
_chemical_name_systematic         ? 
_chemical_name_common             ? 
_chemical_melting_point           ? 
_chemical_formula_moiety          ? 
_chemical_formula_sum 
 'C72 H170 Ag19 O24 P12 Rh S24' 
_chemical_formula_weight          4713.59 
  
loop_ 
 _atom_type_symbol 
 _atom_type_description 
 _atom_type_scat_dispersion_real 
 _atom_type_scat_dispersion_imag 
 _atom_type_scat_source 
 'C'  'C'   0.0033   0.0016 
 'International Tables Vol C Tables 4.2.6.8 and 6.1.1.4' 
 'H'  'H'   0.0000   0.0000 
 'International Tables Vol C Tables 4.2.6.8 and 6.1.1.4' 
 'Ag'  'Ag'  -0.8971   1.1015 
 'International Tables Vol C Tables 4.2.6.8 and 6.1.1.4' 
 'O'  'O'   0.0106   0.0060 
 'International Tables Vol C Tables 4.2.6.8 and 6.1.1.4' 
 'P'  'P'   0.1023   0.0942 
 'International Tables Vol C Tables 4.2.6.8 and 6.1.1.4' 
 'Rh'  'Rh'  -1.1178   0.9187 
 'International Tables Vol C Tables 4.2.6.8 and 6.1.1.4' 
 'S'  'S'   0.1246   0.1234 
 'International Tables Vol C Tables 4.2.6.8 and 6.1.1.4' 
  
_space_group_crystal_system       orthorhombic 
_space_group_IT_number            61 
_space_group_name_H-M_alt         'P b c a' 
_space_group_name_Hall            '-P 2ac 2ab' 
  
_shelx_space_group_comment 
; 
The symmetry employed for this shelxl refinement is uniquely defined 
by the following loop, which should always be used as a source of 
symmetry information in preference to the above space-group names. 
They are only intended as comments. 
; 
  
loop_ 
 _space_group_symop_operation_xyz 
 'x, y, z' 
 '-x+1/2, -y, z+1/2' 
 '-x, y+1/2, -z+1/2' 
 'x+1/2, -y+1/2, -z' 
 '-x, -y, -z' 
 'x-1/2, y, -z-1/2' 
 'x, -y-1/2, z-1/2' 
 '-x-1/2, y-1/2, z' 
  
_cell_length_a                    27.6310(18) 
_cell_length_b                    28.7484(17) 
_cell_length_c                    35.688(2) 
_cell_angle_alpha                 90 
_cell_angle_beta                  90 
_cell_angle_gamma                 90 
_cell_volume                      28349(3) 
_cell_formula_units_Z             8 
_cell_measurement_temperature     100(2) 
_cell_measurement_reflns_used     9795 
_cell_measurement_theta_min       2.22 
_cell_measurement_theta_max       25.04 
  
_exptl_crystal_description        plate 
_exptl_crystal_colour             red 
_exptl_crystal_density_meas       ? 
_exptl_crystal_density_method     ? 
_exptl_crystal_density_diffrn     2.209 
_exptl_crystal_F_000              18368 
_exptl_transmission_factor_min    ? 
_exptl_transmission_factor_max    ? 
_exptl_crystal_size_max           0.230 
_exptl_crystal_size_mid           0.150 
_exptl_crystal_size_min           0.050 
_exptl_absorpt_coefficient_mu     3.212 
_shelx_estimated_absorpt_T_min    0.525 
_shelx_estimated_absorpt_T_max    0.856 
_exptl_absorpt_correction_type    multi-scan 
_exptl_absorpt_correction_T_min   0.5784
_exptl_absorpt_correction_T_max   0.7452
_exptl_absorpt_process_details    SADABS
_exptl_absorpt_special_details    ? 
_diffrn_ambient_temperature       100(2) 
_diffrn_radiation_wavelength      0.71073 
_diffrn_radiation_type            MoK\a 
_diffrn_source                    ? 
_diffrn_measurement_device_type   'Bruker APEX-II CCD' 
_diffrn_measurement_method        '\f and \w scans' 
_diffrn_detector_area_resol_mean  ? 
_diffrn_reflns_number             217580 
_diffrn_reflns_av_unetI/netI      0.0500 
_diffrn_reflns_av_R_equivalents   0.1047 
_diffrn_reflns_limit_h_min        -32 
_diffrn_reflns_limit_h_max        31 
_diffrn_reflns_limit_k_min        -34 
_diffrn_reflns_limit_k_max        34 
_diffrn_reflns_limit_l_min        -42 
_diffrn_reflns_limit_l_max        42 
_diffrn_reflns_theta_min          1.358 
_diffrn_reflns_theta_max          25.000 
_diffrn_reflns_theta_full         25.000 
_diffrn_measured_fraction_theta_max   1.000 
_diffrn_measured_fraction_theta_full  1.000 
_diffrn_reflns_Laue_measured_fraction_max    1.000 
_diffrn_reflns_Laue_measured_fraction_full   1.000 
_diffrn_reflns_point_group_measured_fraction_max   1.000 
_diffrn_reflns_point_group_measured_fraction_full  1.000 
_reflns_number_total              24953 
_reflns_number_gt                 18960 
_reflns_threshold_expression      'I > 2\s(I)' 
_reflns_Friedel_coverage          0.000 
_reflns_Friedel_fraction_max      . 
_reflns_Friedel_fraction_full     . 
  
_reflns_special_details 
; 
 Reflections were merged by SHELXL according to the crystal 
 class for the calculation of statistics and refinement. 
  
 _reflns_Friedel_fraction is defined as the number of unique 
 Friedel pairs measured divided by the number that would be 
 possible theoretically, ignoring centric projections and 
 systematic absences. 
; 
  
_computing_data_collection        'Bruker APEX2' 
_computing_cell_refinement        'Bruker SAINT' 
_computing_data_reduction         'Bruker SAINT' 
_computing_structure_solution     'SHELXT 2018/2 (Sheldrick, 2018)' 
_computing_structure_refinement 'SHELXL-2018/3 (Sheldrick, 2018)' 
_computing_molecular_graphics     'Bruker SHELXTL' 
_computing_publication_material   'Bruker SHELXTL' 
_refine_special_details           ? 
_refine_ls_structure_factor_coef  Fsqd 
_refine_ls_matrix_type            full 
_refine_ls_weighting_scheme       calc 
_refine_ls_weighting_details 
'w=1/[\s^2^(Fo^2^)+(0.0126P)^2^+175.9215P] where P=(Fo^2^+2Fc^2^)/3' 
_atom_sites_solution_primary      ? 
_atom_sites_solution_secondary    ? 
_atom_sites_solution_hydrogens    mixed 
_refine_ls_hydrogen_treatment     mixed 
_refine_ls_extinction_method      none 
_refine_ls_extinction_coef        . 
_refine_ls_number_reflns          24953 
_refine_ls_number_parameters      1440 
_refine_ls_number_restraints      431 
_refine_ls_R_factor_all           0.0599 
_refine_ls_R_factor_gt            0.0376 
_refine_ls_wR_factor_ref          0.0769 
_refine_ls_wR_factor_gt           0.0668 
_refine_ls_goodness_of_fit_ref    1.039 
_refine_ls_restrained_S_all       1.033 
_refine_ls_shift/su_max           0.002 
_refine_ls_shift/su_mean          0.000 
  
loop_ 
 _atom_site_label 
 _atom_site_type_symbol 
 _atom_site_fract_x 
 _atom_site_fract_y 
 _atom_site_fract_z 
 _atom_site_U_iso_or_equiv 
 _atom_site_adp_type 
 _atom_site_occupancy 
 _atom_site_site_symmetry_order 
 _atom_site_calc_flag 
 _atom_site_refinement_flags_posn 
 _atom_site_refinement_flags_adp 
 _atom_site_refinement_flags_occupancy 
 _atom_site_disorder_assembly 
 _atom_site_disorder_group 
H1M H 0.516(5) 0.806(5) 0.601(4) 0.050 Uiso 0.55 1 d . U P . . 
H2M H 0.5149(16) 0.7183(15) 0.6229(12) 0.050 Uiso 0.55 1 d D U P . . 
H3M H 0.5269(16) 0.7477(14) 0.6006(13) 0.050 Uiso 0.45 1 d D U P . . 
H4M H 0.4645(15) 0.7280(15) 0.5915(13) 0.050 Uiso 0.45 1 d D U P . . 
Ag1 Ag 0.41784(2) 0.74208(2) 0.68462(2) 0.01660(11) Uani 1 1 d . . . . . 
Ag2 Ag 0.51815(2) 0.76605(2) 0.69893(2) 0.02396(12) Uani 1 1 d . . . . . 
Ag3 Ag 0.49239(2) 0.68044(2) 0.66321(2) 0.02257(12) Uani 1 1 d D . . . . 
Ag4 Ag 0.41017(2) 0.69549(2) 0.61325(2) 0.01849(11) Uani 1 1 d D . . . . 
Ag5 Ag 0.49887(5) 0.68604(6) 0.57616(4) 0.0247(3) Uani 0.55 1 d D . P A 1 
Ag5B Ag 0.51744(6) 0.68417(8) 0.58628(6) 0.0247(3) Uani 0.45 1 d D . P A 2 
Ag6 Ag 0.57689(2) 0.74165(2) 0.63630(2) 0.02751(13) Uani 1 1 d D . . . . 
Ag7 Ag 0.54279(2) 0.83835(2) 0.64455(2) 0.02359(12) Uani 1 1 d . . . . . 
Ag8 Ag 0.45891(2) 0.85091(2) 0.59367(2) 0.01951(11) Uani 1 1 d . . . . . 
Ag9 Ag 0.43603(2) 0.76349(2) 0.55247(2) 0.02725(13) Uani 1 1 d D U . . . 
Ag10 Ag 0.38371(2) 0.79030(2) 0.61890(2) 0.01491(10) Uani 1 1 d . . . . . 
Ag11 Ag 0.44735(2) 0.83517(2) 0.67233(2) 0.01736(11) Uani 1 1 d . . . . . 
Ag12 Ag 0.54372(5) 0.77509(4) 0.56131(4) 0.0270(2) Uani 0.55 1 d . . P A 1 
AgX2 Ag 0.54421(6) 0.79738(5) 0.56774(5) 0.0270(2) Uani 0.45 1 d D . P A 2 
Ag13 Ag 0.36911(2) 0.84362(2) 0.54801(2) 0.01957(11) Uani 0.99 1 d . . P A . 
Ag14 Ag 0.37300(2) 0.89479(2) 0.63042(2) 0.02181(12) Uani 1 1 d . . . . . 
Ag15 Ag 0.34099(2) 0.81847(2) 0.68911(2) 0.01970(11) Uani 1 1 d . . . . . 
Ag16 Ag 0.45943(2) 0.60047(2) 0.61170(2) 0.02108(12) Uani 0.99 1 d . . P A . 
Ag17 Ag 0.39747(2) 0.64031(2) 0.68448(2) 0.02311(12) Uani 0.99 1 d . . P A . 
Ag18 Ag 0.63680(2) 0.82103(2) 0.60169(2) 0.02490(12) Uani 0.99 1 d . . P A . 
Ag19 Ag 0.62162(2) 0.80428(2) 0.69583(2) 0.02087(12) Uani 0.99 1 d . . P A . 
Ag20 Ag 0.5991(4) 0.7175(4) 0.5591(3) 0.038(3) Uani 0.05 1 d . . P A 2 
Rh1 Rh 0.47999(2) 0.76434(2) 0.62447(2) 0.01356(11) Uani 1 1 d D . . . . 
S1 S 0.45390(6) 0.77008(6) 0.48119(5) 0.0228(4) Uani 1 1 d . . . . . 
S2 S 0.34457(6) 0.76667(6) 0.52167(5) 0.0212(4) Uani 1 1 d . U . . . 
S3 S 0.59033(8) 0.77214(6) 0.50453(5) 0.0329(5) Uani 1 1 d . . . . . 
S4 S 0.59445(9) 0.87106(7) 0.55461(6) 0.0429(6) Uani 1 1 d . . . . . 
S5 S 0.57920(7) 0.63623(7) 0.55826(5) 0.0324(4) Uani 1 1 d . . . . . 
S6 S 0.46219(6) 0.61291(6) 0.54205(5) 0.0246(4) Uani 1 1 d . . . . . 
S7 S 0.32098(7) 0.68320(6) 0.69749(5) 0.0285(4) Uani 1 1 d . . . . . 
S8 S 0.37400(6) 0.77257(6) 0.74373(5) 0.0203(4) Uani 1 1 d . . . . . 
S9 S 0.44609(6) 0.88443(5) 0.72934(5) 0.0200(4) Uani 1 1 d . . . . . 
S10 S 0.33222(6) 0.90602(6) 0.69346(5) 0.0206(4) Uani 1 1 d . . . . . 
S11 S 0.44186(6) 0.89038(5) 0.52691(5) 0.0188(4) Uani 1 1 d . . . . . 
S12 S 0.44527(6) 0.94307(5) 0.61187(5) 0.0200(4) Uani 1 1 d . . . . . 
S13 S 0.67305(6) 0.85936(6) 0.65874(5) 0.0217(4) Uani 1 1 d . . . . . 
S14 S 0.56724(6) 0.92125(6) 0.64919(5) 0.0227(4) Uani 1 1 d . . . . . 
S15 S 0.64599(6) 0.71999(6) 0.68667(5) 0.0225(4) Uani 1 1 d . . . . . 
S16 S 0.66020(6) 0.73679(6) 0.59339(5) 0.0246(4) Uani 1 1 d . . . . . 
S17 S 0.53732(6) 0.59900(6) 0.64957(5) 0.0211(4) Uani 1 1 d . . . . . 
S18 S 0.46972(7) 0.62519(6) 0.72622(5) 0.0232(4) Uani 1 1 d . . . . . 
S19 S 0.38369(7) 0.56928(6) 0.64173(5) 0.0280(4) Uani 1 1 d . . . . . 
S20 S 0.33328(7) 0.65926(7) 0.59162(6) 0.0340(5) Uani 1 1 d . . . . . 
S21 S 0.29268(6) 0.78789(5) 0.63060(5) 0.0189(4) Uani 1 1 d . . . . . 
S22 S 0.30524(6) 0.89116(6) 0.58108(5) 0.0222(4) Uani 1 1 d . . . . . 
S23 S 0.54830(7) 0.71670(6) 0.75442(5) 0.0235(4) Uani 1 1 d . . . . . 
S24 S 0.56755(6) 0.83225(5) 0.74672(5) 0.0210(4) Uani 1 1 d . . . . . 
P1 P 0.38381(6) 0.75997(6) 0.47411(5) 0.0183(4) Uani 1 1 d . . . . . 
P2 P 0.61204(7) 0.83792(8) 0.50723(6) 0.0338(5) Uani 1 1 d . . . . . 
P3 P 0.53192(7) 0.60116(6) 0.52840(5) 0.0249(4) Uani 1 1 d . . . . . 
P4 P 0.33010(6) 0.71702(6) 0.74568(5) 0.0203(4) Uani 1 1 d . . . . . 
P5 P 0.39187(6) 0.92829(6) 0.72093(5) 0.0185(4) Uani 1 1 d . . . . . 
P6 P 0.43693(6) 0.94963(6) 0.55636(5) 0.0174(4) Uani 1 1 d . . . . . 
P7 P 0.63557(6) 0.91897(6) 0.66650(5) 0.0199(4) Uani 1 1 d . . . . . 
P8 P 0.69006(6) 0.71751(6) 0.64217(5) 0.0196(4) Uani 1 1 d . . . . . 
P9 P 0.51340(6) 0.58016(6) 0.70067(5) 0.0191(4) Uani 1 1 d . . . . . 
P10 P 0.33521(7) 0.59231(7) 0.60323(6) 0.0291(5) Uani 1 1 d . . . . . 
P11 P 0.26286(6) 0.84577(6) 0.60909(5) 0.0205(4) Uani 1 1 d . . . . . 
P12 P 0.56446(6) 0.77577(6) 0.77970(5) 0.0175(4) Uani 1 1 d . . . . . 
O1 O 0.37161(16) 0.71102(15) 0.45659(13) 0.0234(11) Uani 1 1 d . . . . . 
O2 O 0.36161(17) 0.78924(15) 0.44051(12) 0.0251(11) Uani 1 1 d . . . . . 
O3 O 0.59393(18) 0.86693(18) 0.47201(14) 0.0382(14) Uani 1 1 d . . . . . 
O4 O 0.6675(2) 0.8475(2) 0.50413(18) 0.0564(17) Uani 1 1 d . . . . . 
O5 O 0.53802(18) 0.60986(16) 0.48495(13) 0.0307(12) Uani 1 1 d . . . . . 
O6 O 0.54199(19) 0.54655(17) 0.52657(14) 0.0382(13) Uani 1 1 d . . . . . 
O7 O 0.27886(16) 0.73003(15) 0.76224(12) 0.0229(11) Uani 1 1 d . . . . . 
O8 O 0.35207(18) 0.68685(16) 0.77848(13) 0.0309(12) Uani 1 1 d . . . . . 
O9 O 0.40721(16) 0.97388(14) 0.69995(13) 0.0218(10) Uani 1 1 d . . . . . 
O10 O 0.37482(16) 0.94870(14) 0.76004(12) 0.0219(10) Uani 1 1 d . . . . . 
O11 O 0.38795(16) 0.97361(14) 0.54530(13) 0.0225(11) Uani 1 1 d . . . . . 
O12 O 0.47599(15) 0.98576(14) 0.54206(12) 0.0193(10) Uani 1 1 d . . . . . 
O13 O 0.66549(16) 0.95992(15) 0.64797(13) 0.0235(11) Uani 1 1 d . . . . . 
O14 O 0.64213(17) 0.93029(16) 0.70929(13) 0.0256(11) Uani 1 1 d D . . . . 
O15 O 0.70968(16) 0.66564(14) 0.63753(13) 0.0223(11) Uani 1 1 d . . . . . 
O16 O 0.73798(15) 0.74450(15) 0.65149(12) 0.0205(10) Uani 1 1 d . . . . . 
O17 O 0.48802(16) 0.53096(14) 0.70027(12) 0.0210(10) Uani 1 1 d . . . . . 
O18 O 0.55931(16) 0.56964(14) 0.72615(12) 0.0217(10) Uani 1 1 d . . . . . 
O19 O 0.34225(19) 0.56532(18) 0.56511(16) 0.0421(14) Uani 1 1 d . . . . . 
O20 O 0.28286(18) 0.57407(17) 0.61546(15) 0.0378(13) Uani 1 1 d . . . . . 
O21 O 0.21853(16) 0.83221(15) 0.58361(13) 0.0257(11) Uani 1 1 d . . . . . 
O22 O 0.23747(16) 0.87143(15) 0.64253(13) 0.0257(11) Uani 1 1 d D . . . . 
O23 O 0.52735(15) 0.78606(15) 0.81271(12) 0.0196(10) Uani 1 1 d . . . . . 
O24 O 0.61373(15) 0.77367(15) 0.80250(12) 0.0218(10) Uani 1 1 d . . . . . 
C1 C 0.3846(3) 0.6689(2) 0.47714(19) 0.0250(16) Uani 1 1 d . . . . . 
H1A H 0.365479 0.666747 0.500549 0.030 Uiso 1 1 calc R U . . . 
H1B H 0.419365 0.669434 0.483751 0.030 Uiso 1 1 calc R U . . . 
C2 C 0.3737(3) 0.6279(2) 0.4520(2) 0.0316(17) Uani 1 1 d . . . . . 
H2A H 0.338804 0.628017 0.445777 0.038 Uiso 1 1 calc R U . . . 
H2B H 0.380734 0.598830 0.465820 0.038 Uiso 1 1 calc R U . . . 
C3 C 0.4027(3) 0.6283(3) 0.4160(2) 0.038(2) Uani 1 1 d . . . . . 
H3A H 0.393762 0.655578 0.401071 0.057 Uiso 1 1 calc R U . . . 
H3B H 0.395804 0.599951 0.401694 0.057 Uiso 1 1 calc R U . . . 
H3C H 0.437315 0.629561 0.421917 0.057 Uiso 1 1 calc R U . . . 
C4 C 0.3638(3) 0.8398(2) 0.4411(2) 0.0294(17) Uani 1 1 d . . . . . 
H4A H 0.374847 0.851486 0.416481 0.035 Uiso 1 1 calc R U . . . 
H4B H 0.387095 0.850195 0.460420 0.035 Uiso 1 1 calc R U . . . 
C5 C 0.3130(3) 0.8593(3) 0.4500(2) 0.043(2) Uani 1 1 d . . . . . 
H5A H 0.290522 0.851402 0.429314 0.052 Uiso 1 1 calc R U . . . 
H5B H 0.300560 0.844809 0.473234 0.052 Uiso 1 1 calc R U . . . 
C6 C 0.3151(3) 0.9109(3) 0.4547(2) 0.050(2) Uani 1 1 d . . . . . 
H6A H 0.337586 0.918656 0.475016 0.075 Uiso 1 1 calc R U . . . 
H6B H 0.282783 0.922711 0.460880 0.075 Uiso 1 1 calc R U . . . 
H6C H 0.326296 0.925259 0.431357 0.075 Uiso 1 1 calc R U . . . 
C7 C 0.5434(2) 0.8663(2) 0.46052(19) 0.0253(15) Uani 1 1 d . . . . . 
H7A H 0.530607 0.898491 0.460421 0.030 Uiso 1 1 calc R U . . . 
H7B H 0.524311 0.847926 0.478690 0.030 Uiso 1 1 calc R U . . . 
C8 C 0.5383(3) 0.8458(3) 0.4226(2) 0.0352(18) Uani 1 1 d . . . . . 
H8A H 0.503638 0.845759 0.415641 0.042 Uiso 1 1 calc R U . . . 
H8B H 0.549247 0.813007 0.423466 0.042 Uiso 1 1 calc R U . . . 
C9 C 0.5665(3) 0.8709(3) 0.3922(2) 0.040(2) Uani 1 1 d . . . . . 
H9A H 0.554283 0.902716 0.389644 0.060 Uiso 1 1 calc R U . . . 
H9B H 0.562635 0.854379 0.368363 0.060 Uiso 1 1 calc R U . . . 
H9C H 0.600885 0.871762 0.398986 0.060 Uiso 1 1 calc R U . . . 
C10 C 0.6964(4) 0.8275(4) 0.4791(3) 0.071(3) Uani 1 1 d . . . . . 
H10A H 0.695099 0.844976 0.455277 0.085 Uiso 1 1 calc R U . . . 
H10B H 0.685250 0.795336 0.474248 0.085 Uiso 1 1 calc R U . . . 
C11 C 0.7500(3) 0.8264(3) 0.4939(2) 0.039(2) Uani 1 1 d . . . . . 
H11A H 0.770971 0.809753 0.475828 0.047 Uiso 1 1 calc R U . . . 
H11B H 0.762395 0.858433 0.496899 0.047 Uiso 1 1 calc R U . . . 
C12 C 0.7501(3) 0.8014(4) 0.5313(3) 0.068(3) Uani 1 1 d . . . . . 
H12A H 0.731885 0.819761 0.549621 0.101 Uiso 1 1 calc R U . . . 
H12B H 0.783556 0.797674 0.539933 0.101 Uiso 1 1 calc R U . . . 
H12C H 0.735061 0.770791 0.528439 0.101 Uiso 1 1 calc R U . . . 
C13 C 0.5399(3) 0.6567(2) 0.46986(19) 0.0286(17) Uani 1 1 d . . . . . 
H13A H 0.564322 0.675317 0.483573 0.034 Uiso 1 1 calc R U . . . 
H13B H 0.508039 0.672024 0.472675 0.034 Uiso 1 1 calc R U . . . 
C14 C 0.5532(3) 0.6537(3) 0.42930(19) 0.0323(18) Uani 1 1 d . . . . . 
H14A H 0.528580 0.634971 0.415926 0.039 Uiso 1 1 calc R U . . . 
H14B H 0.584723 0.637552 0.426831 0.039 Uiso 1 1 calc R U . . . 
C15 C 0.5567(3) 0.7013(3) 0.4113(2) 0.046(2) Uani 1 1 d . . . . . 
H15A H 0.526317 0.718261 0.415272 0.068 Uiso 1 1 calc R U . . . 
H15B H 0.562505 0.697850 0.384362 0.068 Uiso 1 1 calc R U . . . 
H15C H 0.583445 0.718719 0.422642 0.068 Uiso 1 1 calc R U . . . 
C16 C 0.5550(3) 0.5200(3) 0.5592(2) 0.044(2) Uani 1 1 d . . . . . 
H16A H 0.548932 0.538715 0.581959 0.053 Uiso 1 1 calc R U . . . 
H16B H 0.590005 0.512564 0.558276 0.053 Uiso 1 1 calc R U . . . 
C17 C 0.5271(3) 0.4768(3) 0.5611(3) 0.050(2) Uani 1 1 d . . . . . 
H17A H 0.541547 0.456396 0.580450 0.061 Uiso 1 1 calc R U . . . 
H17B H 0.529592 0.460520 0.536733 0.061 Uiso 1 1 calc R U . . . 
C18 C 0.4732(3) 0.4846(3) 0.5704(3) 0.057(2) Uani 1 1 d . . . . . 
H18A H 0.470295 0.498417 0.595436 0.086 Uiso 1 1 calc R U . . . 
H18B H 0.456092 0.454754 0.569885 0.086 Uiso 1 1 calc R U . . . 
H18C H 0.458870 0.505657 0.551863 0.086 Uiso 1 1 calc R U . . . 
C19 C 0.2457(2) 0.7601(2) 0.7420(2) 0.0264(16) Uani 1 1 d . . . . . 
H19A H 0.212885 0.746366 0.742064 0.032 Uiso 1 1 calc R U . . . 
H19B H 0.256436 0.763240 0.715631 0.032 Uiso 1 1 calc R U . . . 
C20 C 0.2445(2) 0.8078(2) 0.7605(2) 0.0258(16) Uani 1 1 d . . . . . 
H20A H 0.231204 0.804845 0.786154 0.031 Uiso 1 1 calc R U . . . 
H20B H 0.277829 0.820142 0.762479 0.031 Uiso 1 1 calc R U . . . 
C21 C 0.2136(3) 0.8415(2) 0.7381(2) 0.0318(18) Uani 1 1 d . . . . . 
H21A H 0.227415 0.845360 0.713046 0.048 Uiso 1 1 calc R U . . . 
H21B H 0.212736 0.871652 0.750902 0.048 Uiso 1 1 calc R U . . . 
H21C H 0.180605 0.829184 0.736015 0.048 Uiso 1 1 calc R U . . . 
C22 C 0.3262(3) 0.6467(3) 0.7932(3) 0.048(2) Uani 1 1 d . . . . . 
H22A H 0.316207 0.625818 0.772559 0.057 Uiso 1 1 calc R U . . . 
H22B H 0.296997 0.656746 0.807061 0.057 Uiso 1 1 calc R U . . . 
C23 C 0.3619(3) 0.6218(3) 0.8196(3) 0.064(3) Uani 1 1 d . . . . . 
H23A H 0.389054 0.608813 0.804868 0.077 Uiso 1 1 calc R U . . . 
H23B H 0.375254 0.644333 0.837811 0.077 Uiso 1 1 calc R U . . . 
C24 C 0.3372(4) 0.5842(3) 0.8397(3) 0.065(3) Uani 1 1 d . . . . . 
H24A H 0.315390 0.597478 0.858551 0.097 Uiso 1 1 calc R U . . . 
H24B H 0.361214 0.564386 0.852112 0.097 Uiso 1 1 calc R U . . . 
H24C H 0.318391 0.565477 0.821932 0.097 Uiso 1 1 calc R U . . . 
C25 C 0.4557(2) 0.9939(2) 0.70355(19) 0.0213(15) Uani 1 1 d . . . . . 
H25A H 0.480094 0.971624 0.693995 0.026 Uiso 1 1 calc R U . . . 
H25B H 0.462840 1.000222 0.730237 0.026 Uiso 1 1 calc R U . . . 
C26 C 0.4578(3) 1.0380(2) 0.6815(2) 0.0281(17) Uani 1 1 d . . . . . 
H26A H 0.434157 1.060528 0.691813 0.034 Uiso 1 1 calc R U . . . 
H26B H 0.449027 1.031704 0.655135 0.034 Uiso 1 1 calc R U . . . 
C27 C 0.5086(3) 1.0590(3) 0.6832(2) 0.0351(19) Uani 1 1 d . . . . . 
H27A H 0.516549 1.066825 0.709183 0.053 Uiso 1 1 calc R U . . . 
H27B H 0.509651 1.087230 0.667805 0.053 Uiso 1 1 calc R U . . . 
H27C H 0.532071 1.036410 0.673600 0.053 Uiso 1 1 calc R U . . . 
C28 C 0.3565(3) 0.9178(2) 0.7892(2) 0.0310(17) Uani 1 1 d . . . . . 
H28A H 0.383697 0.901806 0.801798 0.037 Uiso 1 1 calc R U . . . 
H28B H 0.334934 0.894043 0.778084 0.037 Uiso 1 1 calc R U . . . 
C29 C 0.3291(3) 0.9470(3) 0.8167(2) 0.0377(19) Uani 1 1 d . . . . . 
H29A H 0.349973 0.973047 0.825000 0.045 Uiso 1 1 calc R U . . . 
H29B H 0.321410 0.927868 0.838998 0.045 Uiso 1 1 calc R U . . . 
C30 C 0.2824(3) 0.9666(3) 0.8006(2) 0.047(2) Uani 1 1 d . . . . . 
H30A H 0.289986 0.987310 0.779622 0.071 Uiso 1 1 calc R U . . . 
H30B H 0.265255 0.984063 0.820086 0.071 Uiso 1 1 calc R U . . . 
H30C H 0.261960 0.940995 0.791790 0.071 Uiso 1 1 calc R U . . . 
C31 C 0.3743(3) 1.0190(2) 0.5607(2) 0.0379(19) Uani 1 1 d . . . . . 
H31A H 0.398009 1.042983 0.552969 0.046 Uiso 1 1 calc R U . . . 
H31B H 0.373771 1.017665 0.588453 0.046 Uiso 1 1 calc R U . . . 
C32 C 0.3241(3) 1.0309(3) 0.5457(2) 0.051(2) Uani 1 1 d . . . . . 
H32A H 0.300847 1.007288 0.554746 0.061 Uiso 1 1 calc R U . . . 
H32B H 0.314107 1.061384 0.556066 0.061 Uiso 1 1 calc R U . . . 
C33 C 0.3215(3) 1.0331(3) 0.5041(3) 0.053(2) Uani 1 1 d . . . . . 
H33A H 0.345373 1.055475 0.494791 0.080 Uiso 1 1 calc R U . . . 
H33B H 0.288986 1.042942 0.496520 0.080 Uiso 1 1 calc R U . . . 
H33C H 0.328368 1.002281 0.493645 0.080 Uiso 1 1 calc R U . . . 
C34 C 0.5275(2) 0.9739(2) 0.54491(19) 0.0230(15) Uani 1 1 d . . . . . 
H34A H 0.538321 0.958073 0.521760 0.028 Uiso 1 1 calc R U . . . 
H34B H 0.532851 0.952670 0.566347 0.028 Uiso 1 1 calc R U . . . 
C35 C 0.5557(3) 1.0184(2) 0.55048(19) 0.0244(15) Uani 1 1 d . . . . . 
H35A H 0.546512 1.040794 0.530653 0.029 Uiso 1 1 calc R U . . . 
H35B H 0.590617 1.011663 0.547751 0.029 Uiso 1 1 calc R U . . . 
C36 C 0.5469(3) 1.0404(2) 0.5884(2) 0.0317(18) Uani 1 1 d . . . . . 
H36A H 0.512406 1.047465 0.591156 0.048 Uiso 1 1 calc R U . . . 
H36B H 0.565710 1.069212 0.590317 0.048 Uiso 1 1 calc R U . . . 
H36C H 0.556967 1.018823 0.608132 0.048 Uiso 1 1 calc R U . . . 
C37 C 0.6657(3) 0.9675(2) 0.60753(19) 0.0268(16) Uani 1 1 d . . . . . 
H37A H 0.645245 0.994570 0.601177 0.032 Uiso 1 1 calc R U . . . 
H37B H 0.652501 0.939786 0.594583 0.032 Uiso 1 1 calc R U . . . 
C38 C 0.7167(3) 0.9760(3) 0.5950(2) 0.0361(18) Uani 1 1 d . . . . . 
H38A H 0.716107 0.989583 0.569542 0.043 Uiso 1 1 calc R U . . . 
H38B H 0.731769 0.999060 0.611997 0.043 Uiso 1 1 calc R U . . . 
C39 C 0.7468(3) 0.9334(3) 0.5945(2) 0.044(2) Uani 1 1 d . . . . . 
H39A H 0.748526 0.920294 0.619850 0.066 Uiso 1 1 calc R U . . . 
H39B H 0.779524 0.941179 0.585912 0.066 Uiso 1 1 calc R U . . . 
H39C H 0.732417 0.910522 0.577503 0.066 Uiso 1 1 calc R U . . . 
C40 C 0.6068(6) 0.9502(5) 0.7354(5) 0.038(4) Uani 0.5 1 d D . P B 1 
H40A H 0.611592 0.937133 0.760831 0.046 Uiso 0.5 1 calc R U P B 1 
H40B H 0.573490 0.942881 0.727134 0.046 Uiso 0.5 1 calc R U P B 1 
C41 C 0.6146(6) 1.0028(5) 0.7360(5) 0.046(3) Uani 0.5 1 d D . P B 1 
H41A H 0.612874 1.014662 0.709991 0.055 Uiso 0.5 1 calc R U P B 1 
H41B H 0.587912 1.017394 0.750335 0.055 Uiso 0.5 1 calc R U P B 1 
C42 C 0.6626(7) 1.0177(8) 0.7532(8) 0.061(6) Uani 0.5 1 d D . P B 1 
H42A H 0.672468 0.994944 0.772177 0.091 Uiso 0.5 1 calc R U P B 1 
H42B H 0.658971 1.048311 0.764857 0.091 Uiso 0.5 1 calc R U P B 1 
H42C H 0.687356 1.019288 0.733532 0.091 Uiso 0.5 1 calc R U P B 1 
C40B C 0.6122(6) 0.9686(6) 0.7250(5) 0.038(4) Uani 0.5 1 d D . P B 2 
H40C H 0.612811 0.995296 0.707446 0.046 Uiso 0.5 1 calc R U P B 2 
H40D H 0.578224 0.957930 0.727092 0.046 Uiso 0.5 1 calc R U P B 2 
C41B C 0.6291(6) 0.9845(6) 0.7624(4) 0.046(3) Uani 0.5 1 d D . P B 2 
H41C H 0.627257 0.958002 0.780119 0.055 Uiso 0.5 1 calc R U P B 2 
H41D H 0.606906 1.008959 0.771647 0.055 Uiso 0.5 1 calc R U P B 2 
C42B C 0.6795(7) 1.0031(9) 0.7627(8) 0.061(6) Uani 0.5 1 d D . P B 2 
H42D H 0.700308 0.983141 0.747400 0.091 Uiso 0.5 1 calc R U P B 2 
H42E H 0.691654 1.003765 0.788509 0.091 Uiso 0.5 1 calc R U P B 2 
H42F H 0.679573 1.034740 0.752444 0.091 Uiso 0.5 1 calc R U P B 2 
C43 C 0.6765(3) 0.6297(2) 0.6244(2) 0.0344(19) Uani 1 1 d . . . . . 
H43A H 0.667074 0.636157 0.598130 0.041 Uiso 1 1 calc R U . . . 
H43B H 0.646874 0.629795 0.639963 0.041 Uiso 1 1 calc R U . . . 
C44 C 0.7004(3) 0.5839(2) 0.6268(2) 0.039(2) Uani 1 1 d . . . . . 
H44A H 0.708312 0.576918 0.653246 0.047 Uiso 1 1 calc R U . . . 
H44B H 0.731042 0.584576 0.612392 0.047 Uiso 1 1 calc R U . . . 
C45 C 0.6678(3) 0.5461(2) 0.6113(3) 0.044(2) Uani 1 1 d . . . . . 
H45A H 0.636427 0.547208 0.624121 0.066 Uiso 1 1 calc R U . . . 
H45B H 0.682805 0.515682 0.615373 0.066 Uiso 1 1 calc R U . . . 
H45C H 0.662965 0.551116 0.584387 0.066 Uiso 1 1 calc R U . . . 
C46 C 0.7786(2) 0.7427(3) 0.6250(2) 0.0284(17) Uani 1 1 d . . . . . 
H46A H 0.768335 0.754719 0.600282 0.034 Uiso 1 1 calc R U . . . 
H46B H 0.789685 0.710217 0.621868 0.034 Uiso 1 1 calc R U . . . 
C47 C 0.8188(2) 0.7719(2) 0.6403(2) 0.0263(16) Uani 1 1 d . . . . . 
H47A H 0.847467 0.768379 0.623826 0.032 Uiso 1 1 calc R U . . . 
H47B H 0.827719 0.760125 0.665388 0.032 Uiso 1 1 calc R U . . . 
C48 C 0.8067(3) 0.8230(3) 0.6434(2) 0.041(2) Uani 1 1 d . . . . . 
H48A H 0.799422 0.835485 0.618452 0.062 Uiso 1 1 calc R U . . . 
H48B H 0.834370 0.839779 0.654042 0.062 Uiso 1 1 calc R U . . . 
H48C H 0.778474 0.826998 0.659696 0.062 Uiso 1 1 calc R U . . . 
C49 C 0.5134(3) 0.4911(2) 0.6838(2) 0.0269(16) Uani 1 1 d . . . . . 
H49A H 0.543097 0.484101 0.698260 0.032 Uiso 1 1 calc R U . . . 
H49B H 0.522830 0.498109 0.657598 0.032 Uiso 1 1 calc R U . . . 
C50 C 0.4796(3) 0.4503(2) 0.6848(2) 0.0307(17) Uani 1 1 d . . . . . 
H50A H 0.449178 0.458382 0.671570 0.037 Uiso 1 1 calc R U . . . 
H50B H 0.471425 0.442812 0.711101 0.037 Uiso 1 1 calc R U . . . 
C51 C 0.5026(3) 0.4080(2) 0.6662(2) 0.0354(19) Uani 1 1 d . . . . . 
H51A H 0.509348 0.415035 0.639844 0.053 Uiso 1 1 calc R U . . . 
H51B H 0.480304 0.381555 0.667734 0.053 Uiso 1 1 calc R U . . . 
H51C H 0.532839 0.400294 0.679074 0.053 Uiso 1 1 calc R U . . . 
C52 C 0.5979(2) 0.6027(2) 0.7315(2) 0.0257(16) Uani 1 1 d . . . . . 
H52A H 0.591238 0.622259 0.753705 0.031 Uiso 1 1 calc R U . . . 
H52B H 0.600442 0.623315 0.709303 0.031 Uiso 1 1 calc R U . . . 
C53 C 0.6446(3) 0.5766(3) 0.7368(3) 0.040(2) Uani 1 1 d . . . . . 
H53A H 0.651081 0.557577 0.714277 0.048 Uiso 1 1 calc R U . . . 
H53B H 0.641118 0.555180 0.758402 0.048 Uiso 1 1 calc R U . . . 
C54 C 0.6876(3) 0.6088(3) 0.7438(3) 0.054(3) Uani 1 1 d . . . . . 
H54A H 0.692544 0.628720 0.721838 0.080 Uiso 1 1 calc R U . . . 
H54B H 0.716702 0.590184 0.748244 0.080 Uiso 1 1 calc R U . . . 
H54C H 0.681050 0.628267 0.765787 0.080 Uiso 1 1 calc R U . . . 
C55 C 0.3466(4) 0.5161(3) 0.5628(3) 0.057(3) Uani 1 1 d . . . . . 
H55A H 0.316322 0.501121 0.571517 0.068 Uiso 1 1 calc R U . . . 
H55B H 0.373538 0.505230 0.578854 0.068 Uiso 1 1 calc R U . . . 
C56 C 0.3562(4) 0.5038(3) 0.5222(3) 0.059(3) Uani 1 1 d . . . . . 
H56A H 0.384278 0.522215 0.513430 0.071 Uiso 1 1 calc R U . . . 
H56B H 0.365424 0.470559 0.520922 0.071 Uiso 1 1 calc R U . . . 
C57 C 0.3160(4) 0.5116(4) 0.4966(3) 0.079(3) Uani 1 1 d . . . . . 
H57A H 0.289990 0.489446 0.502016 0.119 Uiso 1 1 calc R U . . . 
H57B H 0.327071 0.507271 0.470705 0.119 Uiso 1 1 calc R U . . . 
H57C H 0.303843 0.543419 0.499679 0.119 Uiso 1 1 calc R U . . . 
C58 C 0.2589(3) 0.5937(3) 0.6479(2) 0.048(2) Uani 1 1 d . . . . . 
H58A H 0.260008 0.628039 0.646670 0.058 Uiso 1 1 calc R U . . . 
H58B H 0.275636 0.583583 0.671023 0.058 Uiso 1 1 calc R U . . . 
C59 C 0.2065(3) 0.5772(3) 0.6486(3) 0.047(2) Uani 1 1 d . . . . . 
H59A H 0.189206 0.593240 0.669149 0.056 Uiso 1 1 calc R U . . . 
H59B H 0.190675 0.586035 0.624709 0.056 Uiso 1 1 calc R U . . . 
C60 C 0.2022(3) 0.5267(3) 0.6538(3) 0.059(3) Uani 1 1 d . . . . . 
H60A H 0.214858 0.510686 0.631645 0.089 Uiso 1 1 calc R U . . . 
H60B H 0.168031 0.518493 0.657274 0.089 Uiso 1 1 calc R U . . . 
H60C H 0.220676 0.517290 0.675942 0.089 Uiso 1 1 calc R U . . . 
C61 C 0.2244(3) 0.8095(3) 0.5475(2) 0.0333(18) Uani 1 1 d . . . . . 
H61A H 0.223507 0.775348 0.550664 0.040 Uiso 1 1 calc R U . . . 
H61B H 0.256032 0.818104 0.536430 0.040 Uiso 1 1 calc R U . . . 
C62 C 0.1841(3) 0.8248(3) 0.5221(2) 0.042(2) Uani 1 1 d . . . . . 
H62A H 0.186259 0.807100 0.498340 0.051 Uiso 1 1 calc R U . . . 
H62B H 0.152806 0.817090 0.534000 0.051 Uiso 1 1 calc R U . . . 
C63 C 0.1851(4) 0.8758(3) 0.5133(3) 0.073(3) Uani 1 1 d . . . . . 
H63A H 0.179332 0.893575 0.536327 0.110 Uiso 1 1 calc R U . . . 
H63B H 0.159750 0.882972 0.494999 0.110 Uiso 1 1 calc R U . . . 
H63C H 0.216738 0.884121 0.502948 0.110 Uiso 1 1 calc R U . . . 
C64 C 0.2121(6) 0.9155(5) 0.6321(4) 0.024(3) Uani 0.5 1 d D U P C 1 
H64A H 0.195592 0.911960 0.607599 0.029 Uiso 0.5 1 calc R U P C 1 
H64B H 0.235432 0.941488 0.630283 0.029 Uiso 0.5 1 calc R U P C 1 
C65 C 0.1752(5) 0.9247(5) 0.6632(4) 0.032(2) Uani 0.5 1 d D U P C 1 
H65A H 0.163203 0.957089 0.661503 0.038 Uiso 0.5 1 calc R U P C 1 
H65B H 0.190455 0.920314 0.687988 0.038 Uiso 0.5 1 calc R U P C 1 
C66 C 0.133(2) 0.890(2) 0.6584(14) 0.046(5) Uani 0.5 1 d D U P C 1 
H66A H 0.116473 0.896540 0.634551 0.069 Uiso 0.5 1 calc R U P C 1 
H66B H 0.109899 0.894523 0.679074 0.069 Uiso 0.5 1 calc R U P C 1 
H66C H 0.145265 0.858535 0.658564 0.069 Uiso 0.5 1 calc R U P C 1 
C64B C 0.2173(5) 0.9188(5) 0.6451(5) 0.024(3) Uani 0.5 1 d D . P C 2 
H64C H 0.235737 0.940018 0.628526 0.029 Uiso 0.5 1 calc R U P C 2 
H64D H 0.220356 0.930388 0.671156 0.029 Uiso 0.5 1 calc R U P C 2 
C65B C 0.1652(5) 0.9185(5) 0.6338(4) 0.032(2) Uani 0.5 1 d D . P C 2 
H65C H 0.162606 0.909207 0.607156 0.038 Uiso 0.5 1 calc R U P C 2 
H65D H 0.151758 0.950280 0.636277 0.038 Uiso 0.5 1 calc R U P C 2 
C66B C 0.135(2) 0.885(2) 0.6579(14) 0.046(5) Uani 0.5 1 d D . P C 2 
H66D H 0.147064 0.853114 0.653989 0.069 Uiso 0.5 1 calc R U P C 2 
H66E H 0.101264 0.886932 0.650634 0.069 Uiso 0.5 1 calc R U P C 2 
H66F H 0.138892 0.893344 0.684330 0.069 Uiso 0.5 1 calc R U P C 2 
C67 C 0.4756(2) 0.7865(3) 0.8046(2) 0.0273(16) Uani 1 1 d . . . . . 
H67A H 0.467249 0.760517 0.787648 0.033 Uiso 1 1 calc R U . . . 
H67B H 0.466565 0.816088 0.792298 0.033 Uiso 1 1 calc R U . . . 
C68 C 0.4492(3) 0.7815(3) 0.8409(2) 0.0362(18) Uani 1 1 d . . . . . 
H68A H 0.414363 0.787638 0.836604 0.043 Uiso 1 1 calc R U . . . 
H68B H 0.461287 0.805228 0.858703 0.043 Uiso 1 1 calc R U . . . 
C69 C 0.4549(3) 0.7339(3) 0.8582(3) 0.051(2) Uani 1 1 d . . . . . 
H69A H 0.441301 0.710419 0.841324 0.077 Uiso 1 1 calc R U . . . 
H69B H 0.437793 0.732957 0.882237 0.077 Uiso 1 1 calc R U . . . 
H69C H 0.489338 0.727484 0.862268 0.077 Uiso 1 1 calc R U . . . 
C70 C 0.6220(3) 0.7354(2) 0.82868(19) 0.0256(16) Uani 1 1 d . . . . . 
H70A H 0.625579 0.705779 0.814851 0.031 Uiso 1 1 calc R U . . . 
H70B H 0.594207 0.732479 0.846064 0.031 Uiso 1 1 calc R U . . . 
C71 C 0.6672(3) 0.7460(3) 0.8501(2) 0.0332(18) Uani 1 1 d . . . . . 
H71A H 0.663371 0.776167 0.863161 0.040 Uiso 1 1 calc R U . . . 
H71B H 0.694564 0.749078 0.832302 0.040 Uiso 1 1 calc R U . . . 
C72 C 0.6790(3) 0.7087(3) 0.8785(2) 0.045(2) Uani 1 1 d . . . . . 
H72A H 0.653510 0.707669 0.897534 0.068 Uiso 1 1 calc R U . . . 
H72B H 0.710067 0.715772 0.890406 0.068 Uiso 1 1 calc R U . . . 
H72C H 0.681022 0.678512 0.865824 0.068 Uiso 1 1 calc R U . . . 
  
loop_ 
 _atom_site_aniso_label 
 _atom_site_aniso_U_11 
 _atom_site_aniso_U_22 
 _atom_site_aniso_U_33 
 _atom_site_aniso_U_23 
 _atom_site_aniso_U_13 
 _atom_site_aniso_U_12 
Ag1 0.0190(3) 0.0138(2) 0.0170(3) 0.0020(2) 0.0027(2) 0.0017(2) 
Ag2 0.0222(3) 0.0303(3) 0.0193(3) -0.0045(2) -0.0027(2) -0.0013(2) 
Ag3 0.0231(3) 0.0139(2) 0.0308(3) 0.0016(2) -0.0034(2) 0.0037(2) 
Ag4 0.0215(3) 0.0119(2) 0.0221(3) -0.0016(2) -0.0033(2) -0.0014(2) 
Ag5 0.0307(10) 0.0163(3) 0.0271(9) -0.0003(5) 0.0086(6) 0.0037(7) 
Ag5B 0.0307(10) 0.0163(3) 0.0271(9) -0.0003(5) 0.0086(6) 0.0037(7) 
Ag6 0.0232(3) 0.0233(3) 0.0361(3) -0.0041(2) -0.0039(2) 0.0085(2) 
Ag7 0.0167(3) 0.0135(2) 0.0405(3) 0.0001(2) -0.0017(2) -0.0020(2) 
Ag8 0.0203(3) 0.0174(2) 0.0209(3) 0.0063(2) -0.0034(2) -0.0042(2) 
Ag9 0.0357(3) 0.0283(3) 0.0177(3) -0.0041(2) -0.0050(2) 0.0077(2) 
Ag10 0.0153(2) 0.0120(2) 0.0174(3) 0.0009(2) -0.0001(2) 0.00007(19) 
Ag11 0.0198(3) 0.0138(2) 0.0184(3) -0.0022(2) 0.0006(2) -0.0010(2) 
Ag12 0.0342(4) 0.0229(7) 0.0240(5) 0.0013(6) 0.0080(4) -0.0020(7) 
AgX2 0.0342(4) 0.0229(7) 0.0240(5) 0.0013(6) 0.0080(4) -0.0020(7) 
Ag13 0.0225(3) 0.0168(2) 0.0194(3) 0.0012(2) -0.0029(2) -0.0027(2) 
Ag14 0.0239(3) 0.0189(3) 0.0226(3) 0.0012(2) 0.0005(2) -0.0029(2) 
Ag15 0.0218(3) 0.0160(2) 0.0213(3) 0.0002(2) 0.0025(2) 0.0009(2) 
Ag16 0.0270(3) 0.0159(3) 0.0204(3) 0.0005(2) 0.0017(2) 0.0000(2) 
Ag17 0.0262(3) 0.0157(3) 0.0274(3) -0.0011(2) 0.0034(2) -0.0009(2) 
Ag18 0.0290(3) 0.0226(3) 0.0231(3) 0.0030(2) -0.0026(2) 0.0063(2) 
Ag19 0.0212(3) 0.0184(3) 0.0231(3) 0.0037(2) -0.0005(2) -0.0009(2) 
Ag20 0.032(7) 0.046(7) 0.035(7) -0.003(6) 0.007(5) 0.016(6) 
Rh1 0.0147(3) 0.0110(2) 0.0149(3) 0.0007(2) -0.0014(2) -0.0004(2) 
S1 0.0220(9) 0.0291(9) 0.0174(9) -0.0017(7) 0.0008(7) -0.0051(7) 
S2 0.0225(8) 0.0200(9) 0.0212(9) -0.0033(7) 0.0007(7) -0.0046(7) 
S3 0.0505(13) 0.0271(10) 0.0211(10) -0.0014(8) 0.0019(9) 0.0101(9) 
S4 0.0648(15) 0.0210(10) 0.0428(13) 0.0065(9) -0.0281(11) -0.0019(10) 
S5 0.0288(10) 0.0425(11) 0.0260(10) -0.0058(9) 0.0005(8) -0.0012(9) 
S6 0.0287(10) 0.0243(9) 0.0209(9) 0.0018(7) 0.0004(8) -0.0002(8) 
S7 0.0250(10) 0.0262(10) 0.0342(11) -0.0108(8) 0.0007(8) 0.0023(8) 
S8 0.0217(9) 0.0213(8) 0.0179(9) -0.0020(7) 0.0002(7) -0.0005(7) 
S9 0.0252(9) 0.0153(8) 0.0195(9) -0.0045(7) -0.0036(7) 0.0048(7) 
S10 0.0203(9) 0.0164(8) 0.0251(10) -0.0011(7) 0.0003(7) 0.0005(7) 
S11 0.0259(9) 0.0136(8) 0.0168(9) 0.0003(7) 0.0005(7) -0.0025(7) 
S12 0.0275(10) 0.0161(8) 0.0164(9) -0.0001(7) -0.0012(7) -0.0057(7) 
S13 0.0211(9) 0.0190(8) 0.0250(10) 0.0063(7) -0.0024(7) 0.0008(7) 
S14 0.0188(9) 0.0145(8) 0.0347(11) 0.0006(8) -0.0043(8) -0.0002(7) 
S15 0.0192(9) 0.0185(8) 0.0297(10) 0.0049(8) 0.0027(8) 0.0035(7) 
S16 0.0264(10) 0.0229(9) 0.0247(10) -0.0010(8) -0.0036(8) 0.0044(8) 
S17 0.0254(9) 0.0171(8) 0.0208(9) 0.0037(7) 0.0016(8) 0.0015(7) 
S18 0.0335(10) 0.0167(8) 0.0194(9) 0.0027(7) 0.0012(8) 0.0051(7) 
S19 0.0372(11) 0.0162(9) 0.0305(11) -0.0033(8) 0.0095(9) -0.0044(8) 
S20 0.0320(11) 0.0282(10) 0.0417(12) -0.0028(9) -0.0122(9) -0.0089(8) 
S21 0.0163(8) 0.0164(8) 0.0241(9) 0.0010(7) -0.0001(7) -0.0010(7) 
S22 0.0244(9) 0.0159(8) 0.0263(10) 0.0036(7) -0.0015(8) -0.0005(7) 
S23 0.0328(10) 0.0152(8) 0.0226(9) -0.0028(7) -0.0035(8) -0.0021(7) 
S24 0.0256(9) 0.0161(8) 0.0212(9) 0.0026(7) -0.0009(7) -0.0009(7) 
P1 0.0212(9) 0.0172(9) 0.0166(9) -0.0012(7) -0.0038(7) -0.0001(7) 
P2 0.0217(10) 0.0465(13) 0.0332(12) 0.0213(10) -0.0034(9) -0.0071(9) 
P3 0.0332(11) 0.0206(9) 0.0209(10) -0.0029(8) 0.0037(8) 0.0062(8) 
P4 0.0228(10) 0.0173(9) 0.0209(10) 0.0026(7) 0.0031(8) 0.0023(7) 
P5 0.0236(10) 0.0123(8) 0.0197(9) -0.0007(7) 0.0001(8) 0.0012(7) 
P6 0.0218(9) 0.0125(8) 0.0180(9) 0.0024(7) -0.0020(7) -0.0030(7) 
P7 0.0210(9) 0.0156(8) 0.0232(10) 0.0019(7) -0.0029(8) -0.0032(7) 
P8 0.0170(9) 0.0160(9) 0.0258(10) 0.0020(8) -0.0022(8) 0.0025(7) 
P9 0.0249(10) 0.0132(8) 0.0193(9) 0.0033(7) -0.0009(8) 0.0008(7) 
P10 0.0272(11) 0.0247(10) 0.0355(12) -0.0115(9) 0.0068(9) -0.0102(8) 
P11 0.0183(9) 0.0180(9) 0.0253(10) 0.0005(8) -0.0011(8) 0.0007(7) 
P12 0.0200(9) 0.0150(8) 0.0176(9) 0.0010(7) -0.0015(7) -0.0005(7) 
O1 0.024(3) 0.021(2) 0.025(3) 0.003(2) -0.005(2) -0.001(2) 
O2 0.037(3) 0.018(2) 0.020(3) -0.002(2) -0.010(2) 0.001(2) 
O3 0.028(3) 0.051(3) 0.035(3) 0.029(3) -0.009(2) -0.013(2) 
O4 0.027(3) 0.076(5) 0.067(4) 0.015(3) 0.007(3) 0.009(3) 
O5 0.047(3) 0.025(3) 0.021(3) -0.006(2) 0.009(2) -0.004(2) 
O6 0.050(4) 0.029(3) 0.036(3) 0.002(2) 0.006(3) 0.014(3) 
O7 0.022(3) 0.025(3) 0.021(3) 0.004(2) 0.006(2) 0.000(2) 
O8 0.039(3) 0.025(3) 0.029(3) 0.013(2) 0.002(2) 0.006(2) 
O9 0.024(2) 0.013(2) 0.029(3) 0.002(2) 0.000(2) -0.0034(19) 
O10 0.028(3) 0.016(2) 0.022(3) -0.0058(19) 0.005(2) 0.001(2) 
O11 0.024(3) 0.015(2) 0.029(3) 0.000(2) -0.005(2) -0.0011(19) 
O12 0.019(2) 0.016(2) 0.023(3) 0.006(2) 0.000(2) -0.0064(18) 
O13 0.028(3) 0.019(2) 0.024(2) 0.004(2) -0.006(2) -0.007(2) 
O14 0.027(3) 0.028(3) 0.022(3) -0.001(2) -0.003(2) -0.003(2) 
O15 0.021(2) 0.015(2) 0.032(3) -0.001(2) -0.005(2) 0.0031(19) 
O16 0.017(2) 0.025(3) 0.020(2) -0.004(2) 0.0000(19) -0.0008(19) 
O17 0.025(3) 0.014(2) 0.024(3) 0.0004(19) 0.004(2) 0.0012(19) 
O18 0.026(3) 0.015(2) 0.024(3) 0.004(2) -0.002(2) -0.0032(19) 
O19 0.044(3) 0.035(3) 0.048(4) -0.019(3) 0.010(3) -0.013(3) 
O20 0.030(3) 0.037(3) 0.047(3) -0.018(3) 0.011(3) -0.016(2) 
O21 0.021(3) 0.027(3) 0.030(3) 0.003(2) -0.006(2) -0.002(2) 
O22 0.023(3) 0.019(2) 0.035(3) -0.002(2) 0.002(2) 0.0051(19) 
O23 0.020(2) 0.022(2) 0.017(2) -0.001(2) -0.0003(19) 0.0013(19) 
O24 0.019(2) 0.024(2) 0.023(3) 0.006(2) -0.006(2) -0.0018(19) 
C1 0.031(4) 0.023(3) 0.021(4) 0.006(3) -0.003(3) -0.003(3) 
C2 0.037(4) 0.017(3) 0.040(4) 0.000(3) -0.001(3) 0.002(3) 
C3 0.051(5) 0.032(4) 0.030(4) -0.006(3) -0.004(4) 0.017(4) 
C4 0.043(4) 0.022(3) 0.024(4) 0.002(3) -0.011(3) -0.004(3) 
C5 0.057(5) 0.031(4) 0.042(5) 0.003(4) -0.005(4) 0.005(4) 
C6 0.073(7) 0.032(4) 0.046(6) 0.008(4) -0.010(5) 0.008(4) 
C7 0.019(3) 0.026(4) 0.030(4) 0.007(3) -0.007(3) -0.001(3) 
C8 0.040(5) 0.032(4) 0.034(4) 0.001(3) -0.010(3) 0.002(3) 
C9 0.058(6) 0.033(4) 0.030(4) 0.002(3) 0.008(4) 0.012(4) 
C10 0.083(6) 0.093(8) 0.037(5) -0.008(5) -0.013(5) 0.052(6) 
C11 0.035(4) 0.039(5) 0.044(5) 0.009(4) 0.018(4) 0.012(4) 
C12 0.042(6) 0.107(9) 0.054(6) 0.029(6) 0.005(5) 0.020(6) 
C13 0.039(4) 0.030(4) 0.017(3) 0.002(3) 0.001(3) -0.003(3) 
C14 0.039(5) 0.039(4) 0.019(4) -0.006(3) 0.003(3) -0.007(4) 
C15 0.059(6) 0.051(5) 0.026(4) 0.008(4) -0.001(4) -0.004(4) 
C16 0.057(5) 0.032(4) 0.044(5) -0.004(4) -0.014(4) 0.015(4) 
C17 0.073(5) 0.015(4) 0.063(6) 0.000(4) -0.031(5) 0.013(4) 
C18 0.077(6) 0.026(5) 0.069(7) 0.002(5) -0.010(5) 0.000(4) 
C19 0.023(4) 0.031(4) 0.026(4) 0.003(3) 0.003(3) 0.002(3) 
C20 0.020(4) 0.030(4) 0.028(4) -0.003(3) 0.002(3) 0.006(3) 
C21 0.034(4) 0.033(4) 0.029(4) 0.005(3) 0.006(3) 0.006(3) 
C22 0.053(5) 0.030(4) 0.059(6) 0.021(4) 0.010(4) 0.005(4) 
C23 0.059(6) 0.043(5) 0.091(8) 0.038(5) -0.003(5) -0.001(5) 
C24 0.074(7) 0.058(6) 0.062(7) 0.025(5) 0.001(6) 0.001(5) 
C25 0.023(3) 0.019(3) 0.022(4) -0.006(3) 0.000(3) -0.004(3) 
C26 0.045(4) 0.018(3) 0.022(4) -0.001(3) 0.004(3) -0.008(3) 
C27 0.049(5) 0.031(4) 0.025(4) -0.006(3) 0.001(4) -0.019(4) 
C28 0.041(5) 0.028(4) 0.024(4) 0.003(3) 0.011(3) 0.002(3) 
C29 0.046(5) 0.033(4) 0.034(4) -0.003(3) 0.011(4) 0.002(4) 
C30 0.040(5) 0.053(6) 0.048(6) 0.004(4) 0.018(4) 0.005(4) 
C31 0.046(5) 0.019(4) 0.049(5) -0.011(3) -0.007(4) 0.005(3) 
C32 0.057(5) 0.051(5) 0.046(5) -0.010(4) -0.004(4) 0.035(4) 
C33 0.052(6) 0.048(5) 0.060(5) -0.003(5) -0.007(5) 0.012(5) 
C34 0.026(3) 0.022(3) 0.021(4) 0.000(3) -0.004(3) 0.000(3) 
C35 0.027(4) 0.022(3) 0.024(4) 0.004(3) 0.001(3) -0.010(3) 
C36 0.042(5) 0.021(4) 0.032(4) -0.001(3) -0.009(4) -0.003(3) 
C37 0.034(4) 0.024(4) 0.022(3) 0.008(3) -0.007(3) -0.004(3) 
C38 0.039(4) 0.033(4) 0.037(5) 0.006(4) -0.002(4) -0.009(3) 
C39 0.050(5) 0.037(4) 0.045(5) 0.006(4) 0.010(4) 0.000(4) 
C40 0.031(6) 0.048(7) 0.035(8) -0.011(7) 0.006(5) -0.006(6) 
C41 0.053(7) 0.045(7) 0.039(7) -0.016(5) 0.007(6) -0.003(5) 
C42 0.069(11) 0.047(12) 0.065(13) -0.009(9) -0.013(8) -0.020(10) 
C40B 0.031(6) 0.048(7) 0.035(8) -0.011(7) 0.006(5) -0.006(6) 
C41B 0.053(7) 0.045(7) 0.039(7) -0.016(5) 0.007(6) -0.003(5) 
C42B 0.069(11) 0.047(12) 0.065(13) -0.009(9) -0.013(8) -0.020(10) 
C43 0.030(4) 0.018(3) 0.055(5) -0.008(3) -0.014(4) -0.002(3) 
C44 0.042(5) 0.022(4) 0.054(6) -0.003(4) -0.002(4) 0.003(3) 
C45 0.048(5) 0.021(4) 0.063(6) -0.009(4) -0.004(4) 0.001(4) 
C46 0.023(4) 0.035(4) 0.027(4) -0.009(3) 0.009(3) -0.006(3) 
C47 0.016(3) 0.036(4) 0.026(4) 0.000(3) 0.005(3) -0.003(3) 
C48 0.036(5) 0.032(4) 0.056(6) -0.012(4) 0.018(4) -0.010(3) 
C49 0.034(4) 0.017(3) 0.029(4) -0.005(3) 0.007(3) -0.001(3) 
C50 0.030(4) 0.019(3) 0.043(5) -0.006(3) 0.000(4) -0.003(3) 
C51 0.045(5) 0.012(3) 0.049(5) -0.005(3) 0.000(4) 0.000(3) 
C52 0.029(4) 0.020(3) 0.028(4) 0.002(3) -0.003(3) 0.004(3) 
C53 0.029(4) 0.030(4) 0.061(6) 0.015(4) -0.002(4) 0.004(3) 
C54 0.028(4) 0.056(6) 0.078(7) 0.032(5) -0.015(5) -0.009(4) 
C55 0.074(7) 0.043(4) 0.054(5) -0.013(4) 0.011(5) -0.010(5) 
C56 0.082(7) 0.050(6) 0.046(5) -0.014(4) 0.006(5) -0.006(5) 
C57 0.098(9) 0.080(8) 0.060(7) -0.008(6) -0.005(6) -0.007(7) 
C58 0.045(5) 0.054(5) 0.045(5) -0.019(4) 0.012(4) -0.015(4) 
C59 0.043(5) 0.043(4) 0.054(6) 0.002(4) 0.016(4) -0.003(4) 
C60 0.063(6) 0.043(5) 0.071(7) 0.012(5) 0.028(5) -0.011(4) 
C61 0.028(4) 0.038(4) 0.034(4) -0.013(3) -0.011(3) -0.001(3) 
C62 0.034(5) 0.054(5) 0.039(5) -0.009(4) -0.011(4) -0.001(4) 
C63 0.085(8) 0.067(6) 0.068(7) 0.010(6) -0.030(6) 0.008(6) 
C64 0.029(4) 0.015(4) 0.027(8) -0.010(5) -0.002(5) 0.000(3) 
C65 0.035(4) 0.027(5) 0.033(5) -0.004(4) -0.003(4) 0.012(3) 
C66 0.021(6) 0.034(11) 0.083(7) 0.006(6) 0.008(4) 0.015(8) 
C64B 0.029(4) 0.015(4) 0.027(8) -0.010(5) -0.002(5) 0.000(3) 
C65B 0.035(4) 0.027(5) 0.033(5) -0.004(4) -0.003(4) 0.012(3) 
C66B 0.021(6) 0.034(11) 0.083(7) 0.006(6) 0.008(4) 0.015(8) 
C67 0.020(3) 0.030(4) 0.032(4) 0.000(3) -0.003(3) 0.004(3) 
C68 0.018(4) 0.055(5) 0.035(4) 0.003(4) 0.001(3) 0.000(4) 
C69 0.038(5) 0.064(6) 0.051(6) 0.019(5) 0.007(4) -0.012(4) 
C70 0.031(4) 0.020(3) 0.025(4) 0.007(3) -0.008(3) -0.002(3) 
C71 0.030(4) 0.039(4) 0.030(4) 0.015(3) -0.015(3) -0.008(3) 
C72 0.038(5) 0.038(5) 0.060(6) 0.022(4) -0.022(4) -0.007(4) 
  
_geom_special_details 
; 
 All esds (except the esd in the dihedral angle between two l.s. planes) 
 are estimated using the full covariance matrix.  The cell esds are taken 
 into account individually in the estimation of esds in distances, angles 
 and torsion angles; correlations between esds in cell parameters are only 
 used when they are defined by crystal symmetry.  An approximate (isotropic) 
 treatment of cell esds is used for estimating esds involving l.s. planes. 
; 
  
loop_ 
 _geom_bond_atom_site_label_1 
 _geom_bond_atom_site_label_2 
 _geom_bond_distance 
 _geom_bond_site_symmetry_2 
 _geom_bond_publ_flag 
Ag1 S8 2.5859(17) . ? 
Ag1 Rh1 2.8224(7) . ? 
Ag1 Ag3 2.8224(7) . ? 
Ag1 Ag11 2.8318(7) . ? 
Ag1 Ag10 2.8832(7) . ? 
Ag1 Ag4 2.8855(7) . ? 
Ag1 Ag2 2.9014(7) . ? 
Ag1 Ag17 2.9793(7) . ? 
Ag1 Ag15 3.0591(7) . ? 
Ag2 S23 2.5747(18) . ? 
Ag2 Ag6 2.8497(8) . ? 
Ag2 Rh1 2.8592(7) . ? 
Ag2 Ag3 2.8619(7) . ? 
Ag2 S24 2.8972(18) . ? 
Ag2 Ag7 2.9241(8) . ? 
Ag2 Ag11 2.9456(7) . ? 
Ag2 Ag19 3.0649(7) . ? 
Ag3 S17 2.6942(17) . ? 
Ag3 Rh1 2.8011(7) . ? 
Ag3 S18 2.8234(18) . ? 
Ag3 Ag5B 2.833(2) . ? 
Ag3 Ag4 2.9202(7) . ? 
Ag3 Ag17 2.9640(8) . ? 
Ag3 Ag6 3.0774(8) . ? 
Ag3 Ag16 3.0812(7) . ? 
Ag3 Ag5 3.1160(17) . ? 
Ag4 S20 2.4886(19) . ? 
Ag4 Rh1 2.7931(7) . ? 
Ag4 Ag5 2.7989(17) . ? 
Ag4 Ag10 2.8293(7) . ? 
Ag4 Ag9 3.0062(7) . ? 
Ag4 Ag17 3.0167(7) . ? 
Ag4 Ag16 3.0525(7) . ? 
Ag4 Ag5B 3.133(2) . ? 
Ag5 S6 2.632(2) . ? 
Ag5 S5 2.718(2) . ? 
Ag5 Rh1 2.8832(18) . ? 
Ag5 Ag12 2.893(2) . ? 
Ag5 Ag9 2.9474(15) . ? 
Ag5 Ag16 2.9746(18) . ? 
Ag5B S5 2.411(3) . ? 
Ag5B Ag20 2.636(13) . ? 
Ag5B Rh1 2.871(2) . ? 
Ag5B Ag6 2.935(2) . ? 
Ag5B Ag16 3.030(2) . ? 
Ag6 S15 2.6952(18) . ? 
Ag6 S16 2.7684(19) . ? 
Ag6 Rh1 2.7877(7) . ? 
Ag6 Ag20 2.907(12) . ? 
Ag6 Ag7 2.9499(7) . ? 
Ag6 Ag12 2.9878(15) . ? 
Ag6 Ag19 3.0467(8) . ? 
Ag6 AgX2 3.0609(18) . ? 
Ag6 Ag18 3.0779(8) . ? 
Ag7 S14 2.4826(17) . ? 
Ag7 Ag11 2.8188(7) . ? 
Ag7 Rh1 2.8374(7) . ? 
Ag7 Ag8 2.9662(7) . ? 
Ag7 AgX2 2.9835(17) . ? 
Ag7 Ag19 3.0090(7) . ? 
Ag7 Ag18 3.0554(8) . ? 
Ag8 S11 2.6805(17) . ? 
Ag8 S12 2.7539(17) . ? 
Ag8 Rh1 2.7824(7) . ? 
Ag8 Ag10 2.8572(7) . ? 
Ag8 Ag11 2.8614(7) . ? 
Ag8 AgX2 2.9628(17) . ? 
Ag8 Ag13 2.9761(7) . ? 
Ag8 Ag9 2.9796(7) . ? 
Ag8 Ag14 2.9912(7) . ? 
Ag9 S1 2.5981(18) . ? 
Ag9 S2 2.7572(18) . ? 
Ag9 Rh1 2.8425(7) . ? 
Ag9 Ag10 2.8816(7) . ? 
Ag9 Ag13 2.9583(7) . ? 
Ag9 Ag12 3.0110(15) . ? 
Ag9 AgX2 3.1909(18) . ? 
Ag10 S21 2.5507(17) . ? 
Ag10 Rh1 2.7702(7) . ? 
Ag10 Ag15 2.8857(7) . ? 
Ag10 Ag11 2.8968(7) . ? 
Ag10 Ag13 2.9854(7) . ? 
Ag10 Ag14 3.0463(7) . ? 
Ag11 S9 2.4792(17) . ? 
Ag11 Rh1 2.8065(7) . ? 
Ag11 Ag15 3.0373(7) . ? 
Ag11 Ag14 3.0652(7) . ? 
Ag12 S3 2.402(2) . ? 
Ag12 Rh1 2.8771(14) . ? 
Ag12 Ag18 3.2302(14) . ? 
AgX2 S4 2.576(3) . ? 
AgX2 S3 2.691(2) . ? 
AgX2 Ag20 2.770(12) . ? 
AgX2 Rh1 2.8546(17) . ? 
AgX2 Ag18 2.9112(18) . ? 
Ag13 S2 2.4973(17) . ? 
Ag13 S22 2.5248(18) . ? 
Ag13 S11 2.5328(17) . ? 
Ag13 Ag14 3.2903(7) . ? 
Ag14 S12 2.5206(17) . ? 
Ag14 S10 2.5367(18) . ? 
Ag14 S22 2.5723(18) . ? 
Ag14 Ag15 3.1596(7) . ? 
Ag15 S8 2.5245(17) . ? 
Ag15 S10 2.5333(17) . ? 
Ag15 S21 2.6295(17) . ? 
Ag16 S6 2.5124(18) . ? 
Ag16 S19 2.5162(19) . ? 
Ag16 S17 2.5418(18) . ? 
Ag16 Ag17 3.3148(7) . ? 
Ag17 S7 2.4905(18) . ? 
Ag17 S18 2.5285(19) . ? 
Ag17 S19 2.5770(18) . ? 
Ag18 S4 2.502(2) . ? 
Ag18 S13 2.5227(18) . ? 
Ag18 S16 2.5240(18) . ? 
Ag19 S24 2.4855(18) . ? 
Ag19 S13 2.5058(17) . ? 
Ag19 S15 2.5360(17) . ? 
Ag20 S16 2.158(13) . ? 
Ag20 S5 2.400(13) . ? 
Ag20 S3 2.514(13) . ? 
S1 P1 1.975(2) . ? 
S2 P1 2.023(2) . ? 
S3 P2 1.986(3) . ? 
S4 P2 2.001(3) . ? 
S5 P3 1.964(3) . ? 
S6 P3 2.016(3) . ? 
S7 P4 1.992(3) . ? 
S8 P4 2.007(2) . ? 
S9 P5 1.981(2) . ? 
S10 P5 2.022(2) . ? 
S11 P6 2.006(2) . ? 
S12 P6 2.003(2) . ? 
S13 P7 2.021(2) . ? 
S14 P7 1.988(2) . ? 
S15 P8 2.002(2) . ? 
S16 P8 2.005(2) . ? 
S17 P9 2.014(2) . ? 
S18 P9 1.991(2) . ? 
S19 P10 2.030(3) . ? 
S20 P10 1.970(3) . ? 
S21 P11 2.009(2) . ? 
S22 P11 2.019(2) . ? 
S23 P12 1.974(2) . ? 
S24 P12 2.007(2) . ? 
P1 O1 1.576(5) . ? 
P1 O2 1.588(5) . ? 
P2 O4 1.560(6) . ? 
P2 O3 1.589(5) . ? 
P3 O5 1.580(5) . ? 
P3 O6 1.596(5) . ? 
P4 O8 1.578(5) . ? 
P4 O7 1.579(5) . ? 
P5 O9 1.568(4) . ? 
P5 O10 1.586(5) . ? 
P6 O11 1.570(5) . ? 
P6 O12 1.583(4) . ? 
P7 O14 1.572(5) . ? 
P7 O13 1.583(5) . ? 
P8 O16 1.570(4) . ? 
P8 O15 1.595(4) . ? 
P9 O17 1.579(4) . ? 
P9 O18 1.590(5) . ? 
P10 O19 1.578(5) . ? 
P10 O20 1.599(5) . ? 
P11 O22 1.569(5) . ? 
P11 O21 1.575(5) . ? 
P12 O24 1.587(5) . ? 
P12 O23 1.589(5) . ? 
O1 C1 1.460(8) . ? 
O2 C4 1.454(8) . ? 
O3 C7 1.454(8) . ? 
O4 C10 1.329(10) . ? 
O5 C13 1.452(8) . ? 
O6 C16 1.437(9) . ? 
O7 C19 1.453(8) . ? 
O8 C22 1.454(9) . ? 
O9 C25 1.463(7) . ? 
O10 C28 1.457(8) . ? 
O11 C31 1.465(8) . ? 
O12 C34 1.466(8) . ? 
O13 C37 1.460(8) . ? 
O14 C40 1.467(13) . ? 
O14 C40B 1.488(13) . ? 
O15 C43 1.458(8) . ? 
O16 C46 1.468(8) . ? 
O17 C49 1.467(7) . ? 
O18 C52 1.442(8) . ? 
O19 C55 1.421(9) . ? 
O20 C58 1.447(9) . ? 
O21 C61 1.453(8) . ? 
O22 C64B 1.475(12) . ? 
O22 C64 1.495(12) . ? 
O23 C67 1.458(8) . ? 
O24 C70 1.460(7) . ? 
C1 C2 1.511(9) . ? 
C2 C3 1.515(10) . ? 
C4 C5 1.543(11) . ? 
C5 C6 1.496(10) . ? 
C7 C8 1.485(10) . ? 
C8 C9 1.517(10) . ? 
C10 C11 1.570(12) . ? 
C11 C12 1.514(11) . ? 
C13 C14 1.496(9) . ? 
C14 C15 1.517(10) . ? 
C16 C17 1.462(11) . ? 
C17 C18 1.544(12) . ? 
C19 C20 1.522(9) . ? 
C20 C21 1.518(9) . ? 
C22 C23 1.540(12) . ? 
C23 C24 1.466(11) . ? 
C25 C26 1.495(9) . ? 
C26 C27 1.528(10) . ? 
C28 C29 1.497(10) . ? 
C29 C30 1.521(11) . ? 
C31 C32 1.526(11) . ? 
C32 C33 1.487(11) . ? 
C34 C35 1.510(9) . ? 
C35 C36 1.512(9) . ? 
C37 C38 1.496(10) . ? 
C38 C39 1.482(10) . ? 
C40 C41 1.527(9) . ? 
C41 C42 1.524(9) . ? 
C40B C41B 1.488(16) . ? 
C41B C42B 1.491(17) . ? 
C43 C44 1.477(9) . ? 
C44 C45 1.515(10) . ? 
C46 C47 1.494(9) . ? 
C47 C48 1.511(10) . ? 
C49 C50 1.501(9) . ? 
C50 C51 1.523(9) . ? 
C52 C53 1.504(9) . ? 
C53 C54 1.526(10) . ? 
C55 C56 1.516(12) . ? 
C56 C57 1.458(13) . ? 
C58 C59 1.523(11) . ? 
C59 C60 1.468(11) . ? 
C61 C62 1.501(10) . ? 
C62 C63 1.499(12) . ? 
C64 C65 1.531(9) . ? 
C65 C66 1.537(10) . ? 
C64B C65B 1.497(15) . ? 
C65B C66B 1.53(2) . ? 
C67 C68 1.492(10) . ? 
C68 C69 1.510(11) . ? 
C70 C71 1.497(9) . ? 
C71 C72 1.510(10) . ? 
  
loop_ 
 _geom_angle_atom_site_label_1 
 _geom_angle_atom_site_label_2 
 _geom_angle_atom_site_label_3 
 _geom_angle 
 _geom_angle_site_symmetry_1 
 _geom_angle_site_symmetry_3 
 _geom_angle_publ_flag 
S8 Ag1 Rh1 145.96(4) . . ? 
S8 Ag1 Ag3 140.86(4) . . ? 
Rh1 Ag1 Ag3 59.502(17) . . ? 
S8 Ag1 Ag11 86.61(4) . . ? 
Rh1 Ag1 Ag11 59.518(17) . . ? 
Ag3 Ag1 Ag11 109.96(2) . . ? 
S8 Ag1 Ag10 110.33(4) . . ? 
Rh1 Ag1 Ag10 58.082(17) . . ? 
Ag3 Ag1 Ag10 108.69(2) . . ? 
Ag11 Ag1 Ag10 60.904(16) . . ? 
S8 Ag1 Ag4 147.46(4) . . ? 
Rh1 Ag1 Ag4 58.582(17) . . ? 
Ag3 Ag1 Ag4 61.528(18) . . ? 
Ag11 Ag1 Ag4 108.85(2) . . ? 
Ag10 Ag1 Ag4 58.741(17) . . ? 
S8 Ag1 Ag2 102.91(4) . . ? 
Rh1 Ag1 Ag2 59.919(18) . . ? 
Ag3 Ag1 Ag2 59.980(18) . . ? 
Ag11 Ag1 Ag2 61.818(17) . . ? 
Ag10 Ag1 Ag2 109.96(2) . . ? 
Ag4 Ag1 Ag2 109.63(2) . . ? 
S8 Ag1 Ag17 104.23(4) . . ? 
Rh1 Ag1 Ag17 109.66(2) . . ? 
Ag3 Ag1 Ag17 61.374(17) . . ? 
Ag11 Ag1 Ag17 169.16(2) . . ? 
Ag10 Ag1 Ag17 114.14(2) . . ? 
Ag4 Ag1 Ag17 61.887(17) . . ? 
Ag2 Ag1 Ag17 114.46(2) . . ? 
S8 Ag1 Ag15 52.31(4) . . ? 
Rh1 Ag1 Ag15 107.42(2) . . ? 
Ag3 Ag1 Ag15 166.28(2) . . ? 
Ag11 Ag1 Ag15 61.932(17) . . ? 
Ag10 Ag1 Ag15 58.016(16) . . ? 
Ag4 Ag1 Ag15 109.17(2) . . ? 
Ag2 Ag1 Ag15 118.90(2) . . ? 
Ag17 Ag1 Ag15 125.02(2) . . ? 
S23 Ag2 Ag6 106.46(4) . . ? 
S23 Ag2 Rh1 145.56(4) . . ? 
Ag6 Ag2 Rh1 58.458(18) . . ? 
S23 Ag2 Ag3 87.09(4) . . ? 
Ag6 Ag2 Ag3 65.204(19) . . ? 
Rh1 Ag2 Ag3 58.631(17) . . ? 
S23 Ag2 S24 75.92(5) . . ? 
Ag6 Ag2 S24 110.80(4) . . ? 
Rh1 Ag2 S24 137.07(4) . . ? 
Ag3 Ag2 S24 160.80(4) . . ? 
S23 Ag2 Ag1 108.27(4) . . ? 
Ag6 Ag2 Ag1 110.33(2) . . ? 
Rh1 Ag2 Ag1 58.669(17) . . ? 
Ag3 Ag2 Ag1 58.641(17) . . ? 
S24 Ag2 Ag1 135.22(4) . . ? 
S23 Ag2 Ag7 145.79(5) . . ? 
Ag6 Ag2 Ag7 61.433(18) . . ? 
Rh1 Ag2 Ag7 58.749(18) . . ? 
Ag3 Ag2 Ag7 111.94(2) . . ? 
S24 Ag2 Ag7 79.29(4) . . ? 
Ag1 Ag2 Ag7 105.93(2) . . ? 
S23 Ag2 Ag11 146.56(5) . . ? 
Ag6 Ag2 Ag11 106.95(2) . . ? 
Rh1 Ag2 Ag11 57.803(17) . . ? 
Ag3 Ag2 Ag11 105.74(2) . . ? 
S24 Ag2 Ag11 93.41(4) . . ? 
Ag1 Ag2 Ag11 57.930(17) . . ? 
Ag7 Ag2 Ag11 57.399(17) . . ? 
S23 Ag2 Ag19 85.62(4) . . ? 
Ag6 Ag2 Ag19 61.882(18) . . ? 
Rh1 Ag2 Ag19 108.46(2) . . ? 
Ag3 Ag2 Ag19 121.62(2) . . ? 
S24 Ag2 Ag19 49.18(4) . . ? 
Ag1 Ag2 Ag19 165.91(2) . . ? 
Ag7 Ag2 Ag19 60.266(17) . . ? 
Ag11 Ag2 Ag19 111.47(2) . . ? 
S17 Ag3 Rh1 135.68(4) . . ? 
S17 Ag3 Ag1 158.55(4) . . ? 
Rh1 Ag3 Ag1 60.249(17) . . ? 
S17 Ag3 S18 75.95(5) . . ? 
Rh1 Ag3 S18 148.25(4) . . ? 
Ag1 Ag3 S18 88.61(4) . . ? 
S17 Ag3 Ag5B 75.25(6) . . ? 
Rh1 Ag3 Ag5B 61.25(5) . . ? 
Ag1 Ag3 Ag5B 114.64(4) . . ? 
S18 Ag3 Ag5B 147.91(6) . . ? 
S17 Ag3 Ag2 135.49(4) . . ? 
Rh1 Ag3 Ag2 60.637(18) . . ? 
Ag1 Ag3 Ag2 61.379(18) . . ? 
S18 Ag3 Ag2 100.62(4) . . ? 
Ag5B Ag3 Ag2 109.77(5) . . ? 
S17 Ag3 Ag4 112.15(4) . . ? 
Rh1 Ag3 Ag4 58.400(17) . . ? 
Ag1 Ag3 Ag4 60.300(17) . . ? 
S18 Ag3 Ag4 113.39(4) . . ? 
Ag5B Ag3 Ag4 65.98(4) . . ? 
Ag2 Ag3 Ag4 109.76(2) . . ? 
S17 Ag3 Ag17 96.65(4) . . ? 
Rh1 Ag3 Ag17 110.69(2) . . ? 
Ag1 Ag3 Ag17 61.921(18) . . ? 
S18 Ag3 Ag17 51.74(4) . . ? 
Ag5B Ag3 Ag17 118.63(4) . . ? 
Ag2 Ag3 Ag17 116.15(2) . . ? 
Ag4 Ag3 Ag17 61.680(18) . . ? 
S17 Ag3 Ag6 95.22(4) . . ? 
Rh1 Ag3 Ag6 56.380(17) . . ? 
Ag1 Ag3 Ag6 106.21(2) . . ? 
S18 Ag3 Ag6 137.60(4) . . ? 
Ag5B Ag3 Ag6 59.38(4) . . ? 
Ag2 Ag3 Ag6 57.208(18) . . ? 
Ag4 Ag3 Ag6 108.36(2) . . ? 
Ag17 Ag3 Ag6 166.85(2) . . ? 
S17 Ag3 Ag16 51.69(4) . . ? 
Rh1 Ag3 Ag16 108.18(2) . . ? 
Ag1 Ag3 Ag16 114.47(2) . . ? 
S18 Ag3 Ag16 89.42(4) . . ? 
Ag5B Ag3 Ag16 61.47(5) . . ? 
Ag2 Ag3 Ag16 168.81(2) . . ? 
Ag4 Ag3 Ag16 61.075(17) . . ? 
Ag17 Ag3 Ag16 66.474(18) . . ? 
Ag6 Ag3 Ag16 117.70(2) . . ? 
S17 Ag3 Ag5 80.70(5) . . ? 
Rh1 Ag3 Ag5 58.03(3) . . ? 
Ag1 Ag3 Ag5 106.23(3) . . ? 
S18 Ag3 Ag5 146.71(5) . . ? 
Ag2 Ag3 Ag5 112.67(4) . . ? 
Ag4 Ag3 Ag5 55.13(3) . . ? 
Ag17 Ag3 Ag5 109.04(3) . . ? 
Ag6 Ag3 Ag5 67.40(3) . . ? 
Ag16 Ag3 Ag5 57.37(3) . . ? 
S20 Ag4 Rh1 158.55(5) . . ? 
S20 Ag4 Ag5 124.07(6) . . ? 
Rh1 Ag4 Ag5 62.07(4) . . ? 
S20 Ag4 Ag10 101.82(5) . . ? 
Rh1 Ag4 Ag10 59.033(17) . . ? 
Ag5 Ag4 Ag10 110.70(4) . . ? 
S20 Ag4 Ag1 122.06(5) . . ? 
Rh1 Ag4 Ag1 59.579(17) . . ? 
Ag5 Ag4 Ag1 113.46(4) . . ? 
Ag10 Ag4 Ag1 60.588(16) . . ? 
S20 Ag4 Ag3 142.33(5) . . ? 
Rh1 Ag4 Ag3 58.668(17) . . ? 
Ag5 Ag4 Ag3 65.99(3) . . ? 
Ag10 Ag4 Ag3 107.47(2) . . ? 
Ag1 Ag4 Ag3 58.172(17) . . ? 
S20 Ag4 Ag9 104.55(5) . . ? 
Rh1 Ag4 Ag9 58.561(17) . . ? 
Ag5 Ag4 Ag9 60.90(4) . . ? 
Ag10 Ag4 Ag9 59.089(17) . . ? 
Ag1 Ag4 Ag9 108.52(2) . . ? 
Ag3 Ag4 Ag9 110.61(2) . . ? 
S20 Ag4 Ag17 86.68(5) . . ? 
Rh1 Ag4 Ag17 109.40(2) . . ? 
Ag5 Ag4 Ag17 116.70(4) . . ? 
Ag10 Ag4 Ag17 114.61(2) . . ? 
Ag1 Ag4 Ag17 60.584(17) . . ? 
Ag3 Ag4 Ag17 59.874(17) . . ? 
Ag9 Ag4 Ag17 167.84(2) . . ? 
S20 Ag4 Ag16 90.03(5) . . ? 
Rh1 Ag4 Ag16 109.19(2) . . ? 
Ag5 Ag4 Ag16 60.93(4) . . ? 
Ag10 Ag4 Ag16 168.14(2) . . ? 
Ag1 Ag4 Ag16 113.49(2) . . ? 
Ag3 Ag4 Ag16 62.066(17) . . ? 
Ag9 Ag4 Ag16 117.57(2) . . ? 
Ag17 Ag4 Ag16 66.207(17) . . ? 
S20 Ag4 Ag5B 131.97(6) . . ? 
Rh1 Ag4 Ag5B 57.60(4) . . ? 
Ag10 Ag4 Ag5B 111.49(5) . . ? 
Ag1 Ag4 Ag5B 104.46(4) . . ? 
Ag3 Ag4 Ag5B 55.68(4) . . ? 
Ag9 Ag4 Ag5B 67.73(4) . . ? 
Ag17 Ag4 Ag5B 108.31(4) . . ? 
Ag16 Ag4 Ag5B 58.65(4) . . ? 
S6 Ag5 S5 77.58(7) . . ? 
S6 Ag5 Ag4 87.65(6) . . ? 
S5 Ag5 Ag4 151.35(8) . . ? 
S6 Ag5 Rh1 146.15(7) . . ? 
S5 Ag5 Rh1 134.40(6) . . ? 
Ag4 Ag5 Rh1 58.87(4) . . ? 
S6 Ag5 Ag12 141.90(8) . . ? 
S5 Ag5 Ag12 94.21(7) . . ? 
Ag4 Ag5 Ag12 112.08(6) . . ? 
Rh1 Ag5 Ag12 59.74(4) . . ? 
S6 Ag5 Ag9 104.11(5) . . ? 
S5 Ag5 Ag9 144.28(8) . . ? 
Ag4 Ag5 Ag9 63.03(3) . . ? 
Rh1 Ag5 Ag9 58.34(3) . . ? 
Ag12 Ag5 Ag9 62.06(4) . . ? 
S6 Ag5 Ag16 52.81(5) . . ? 
S5 Ag5 Ag16 87.92(6) . . ? 
Ag4 Ag5 Ag16 63.75(4) . . ? 
Rh1 Ag5 Ag16 108.93(6) . . ? 
Ag12 Ag5 Ag16 165.20(6) . . ? 
Ag9 Ag5 Ag16 122.08(5) . . ? 
S6 Ag5 Ag3 113.43(7) . . ? 
S5 Ag5 Ag3 104.72(6) . . ? 
Ag4 Ag5 Ag3 58.88(4) . . ? 
Rh1 Ag5 Ag3 55.51(3) . . ? 
Ag12 Ag5 Ag3 104.65(6) . . ? 
Ag9 Ag5 Ag3 106.92(5) . . ? 
Ag16 Ag5 Ag3 60.73(4) . . ? 
S5 Ag5B Ag20 56.6(3) . . ? 
S5 Ag5B Ag3 123.59(8) . . ? 
Ag20 Ag5B Ag3 125.4(3) . . ? 
S5 Ag5B Rh1 155.67(10) . . ? 
Ag20 Ag5B Rh1 101.1(3) . . ? 
Ag3 Ag5B Rh1 58.82(5) . . ? 
S5 Ag5B Ag6 100.26(7) . . ? 
Ag20 Ag5B Ag6 62.6(3) . . ? 
Ag3 Ag5B Ag6 64.45(5) . . ? 
Rh1 Ag5B Ag6 57.38(4) . . ? 
S5 Ag5B Ag16 92.56(8) . . ? 
Ag20 Ag5B Ag16 148.4(3) . . ? 
Ag3 Ag5B Ag16 63.29(5) . . ? 
Rh1 Ag5B Ag16 107.74(7) . . ? 
Ag6 Ag5B Ag16 124.13(7) . . ? 
S5 Ag5B Ag4 148.91(10) . . ? 
Ag20 Ag5B Ag4 152.3(3) . . ? 
Ag3 Ag5B Ag4 58.34(4) . . ? 
Rh1 Ag5B Ag4 55.24(4) . . ? 
Ag6 Ag5B Ag4 106.51(7) . . ? 
Ag16 Ag5B Ag4 59.34(4) . . ? 
S15 Ag6 S16 76.60(5) . . ? 
S15 Ag6 Rh1 146.66(4) . . ? 
S16 Ag6 Rh1 136.60(4) . . ? 
S15 Ag6 Ag2 86.40(4) . . ? 
S16 Ag6 Ag2 156.90(4) . . ? 
Rh1 Ag6 Ag2 60.941(18) . . ? 
S15 Ag6 Ag20 115.3(2) . . ? 
S16 Ag6 Ag20 44.6(2) . . ? 
Rh1 Ag6 Ag20 96.6(2) . . ? 
Ag2 Ag6 Ag20 157.3(2) . . ? 
S15 Ag6 Ag5B 132.22(6) . . ? 
S16 Ag6 Ag5B 95.76(6) . . ? 
Rh1 Ag6 Ag5B 60.15(4) . . ? 
Ag2 Ag6 Ag5B 107.27(5) . . ? 
Ag20 Ag6 Ag5B 53.6(3) . . ? 
S15 Ag6 Ag7 112.18(4) . . ? 
S16 Ag6 Ag7 111.61(4) . . ? 
Rh1 Ag6 Ag7 59.196(17) . . ? 
Ag2 Ag6 Ag7 60.525(19) . . ? 
Ag20 Ag6 Ag7 112.8(2) . . ? 
Ag5B Ag6 Ag7 114.36(4) . . ? 
S15 Ag6 Ag12 152.75(5) . . ? 
S16 Ag6 Ag12 77.04(5) . . ? 
Rh1 Ag6 Ag12 59.64(3) . . ? 
Ag2 Ag6 Ag12 116.66(3) . . ? 
Ag7 Ag6 Ag12 71.83(3) . . ? 
S15 Ag6 Ag19 51.98(4) . . ? 
S16 Ag6 Ag19 94.49(4) . . ? 
Rh1 Ag6 Ag19 110.92(2) . . ? 
Ag2 Ag6 Ag19 62.532(18) . . ? 
Ag20 Ag6 Ag19 135.8(3) . . ? 
Ag5B Ag6 Ag19 169.68(5) . . ? 
Ag7 Ag6 Ag19 60.211(17) . . ? 
Ag12 Ag6 Ag19 123.98(3) . . ? 
S15 Ag6 AgX2 149.66(5) . . ? 
S16 Ag6 AgX2 80.19(5) . . ? 
Rh1 Ag6 AgX2 58.21(4) . . ? 
Ag2 Ag6 AgX2 109.27(4) . . ? 
Ag20 Ag6 AgX2 55.2(2) . . ? 
Ag5B Ag6 AgX2 69.11(5) . . ? 
Ag7 Ag6 AgX2 59.48(3) . . ? 
Ag19 Ag6 AgX2 111.58(3) . . ? 
S15 Ag6 Ag3 101.38(4) . . ? 
S16 Ag6 Ag3 140.77(4) . . ? 
Rh1 Ag6 Ag3 56.798(17) . . ? 
Ag2 Ag6 Ag3 57.588(18) . . ? 
Ag20 Ag6 Ag3 108.6(3) . . ? 
Ag5B Ag6 Ag3 56.17(5) . . ? 
Ag7 Ag6 Ag3 105.40(2) . . ? 
Ag12 Ag6 Ag3 103.34(3) . . ? 
Ag19 Ag6 Ag3 115.35(2) . . ? 
AgX2 Ag6 Ag3 108.96(4) . . ? 
S15 Ag6 Ag18 93.32(4) . . ? 
S16 Ag6 Ag18 50.82(4) . . ? 
Rh1 Ag6 Ag18 106.40(2) . . ? 
Ag2 Ag6 Ag18 116.02(2) . . ? 
Ag20 Ag6 Ag18 71.5(3) . . ? 
Ag5B Ag6 Ag18 118.31(5) . . ? 
Ag7 Ag6 Ag18 60.868(18) . . ? 
Ag12 Ag6 Ag18 64.33(3) . . ? 
Ag19 Ag6 Ag18 67.888(18) . . ? 
AgX2 Ag6 Ag18 56.62(3) . . ? 
Ag3 Ag6 Ag18 163.19(2) . . ? 
S14 Ag7 Ag11 105.20(4) . . ? 
S14 Ag7 Rh1 154.57(5) . . ? 
Ag11 Ag7 Rh1 59.494(17) . . ? 
S14 Ag7 Ag2 134.54(5) . . ? 
Ag11 Ag7 Ag2 61.684(18) . . ? 
Rh1 Ag7 Ag2 59.483(17) . . ? 
S14 Ag7 Ag6 145.52(4) . . ? 
Ag11 Ag7 Ag6 107.65(2) . . ? 
Rh1 Ag7 Ag6 57.552(17) . . ? 
Ag2 Ag7 Ag6 58.042(18) . . ? 
S14 Ag7 Ag8 97.85(4) . . ? 
Ag11 Ag7 Ag8 59.225(18) . . ? 
Rh1 Ag7 Ag8 57.244(17) . . ? 
Ag2 Ag7 Ag8 108.12(2) . . ? 
Ag6 Ag7 Ag8 107.65(2) . . ? 
S14 Ag7 AgX2 115.89(6) . . ? 
Ag11 Ag7 AgX2 108.82(4) . . ? 
Rh1 Ag7 AgX2 58.67(3) . . ? 
Ag2 Ag7 AgX2 109.40(3) . . ? 
Ag6 Ag7 AgX2 62.11(3) . . ? 
Ag8 Ag7 AgX2 59.73(4) . . ? 
S14 Ag7 Ag19 94.30(4) . . ? 
Ag11 Ag7 Ag19 116.92(2) . . ? 
Rh1 Ag7 Ag19 110.62(2) . . ? 
Ag2 Ag7 Ag19 62.187(18) . . ? 
Ag6 Ag7 Ag19 61.488(17) . . ? 
Ag8 Ag7 Ag19 167.84(2) . . ? 
AgX2 Ag7 Ag19 114.88(4) . . ? 
S14 Ag7 Ag18 87.62(4) . . ? 
Ag11 Ag7 Ag18 165.05(2) . . ? 
Rh1 Ag7 Ag18 105.74(2) . . ? 
Ag2 Ag7 Ag18 114.48(2) . . ? 
Ag6 Ag7 Ag18 61.636(18) . . ? 
Ag8 Ag7 Ag18 112.19(2) . . ? 
AgX2 Ag7 Ag18 57.63(4) . . ? 
Ag19 Ag7 Ag18 68.652(18) . . ? 
S11 Ag8 S12 77.19(5) . . ? 
S11 Ag8 Rh1 140.05(4) . . ? 
S12 Ag8 Rh1 142.75(4) . . ? 
S11 Ag8 Ag10 114.23(4) . . ? 
S12 Ag8 Ag10 114.38(4) . . ? 
Rh1 Ag8 Ag10 58.821(17) . . ? 
S11 Ag8 Ag11 156.82(4) . . ? 
S12 Ag8 Ag11 84.58(4) . . ? 
Rh1 Ag8 Ag11 59.620(17) . . ? 
Ag10 Ag8 Ag11 60.869(17) . . ? 
S11 Ag8 AgX2 94.71(5) . . ? 
S12 Ag8 AgX2 133.01(5) . . ? 
Rh1 Ag8 AgX2 59.49(3) . . ? 
Ag10 Ag8 AgX2 111.11(3) . . ? 
Ag11 Ag8 AgX2 108.24(4) . . ? 
S11 Ag8 Ag7 137.13(4) . . ? 
S12 Ag8 Ag7 94.57(4) . . ? 
Rh1 Ag8 Ag7 59.049(17) . . ? 
Ag10 Ag8 Ag7 107.52(2) . . ? 
Ag11 Ag8 Ag7 57.821(17) . . ? 
AgX2 Ag8 Ag7 60.42(4) . . ? 
S11 Ag8 Ag13 52.89(4) . . ? 
S12 Ag8 Ag13 94.75(4) . . ? 
Rh1 Ag8 Ag13 109.14(2) . . ? 
Ag10 Ag8 Ag13 61.526(17) . . ? 
Ag11 Ag8 Ag13 115.65(2) . . ? 
AgX2 Ag8 Ag13 117.11(4) . . ? 
Ag7 Ag8 Ag13 167.98(2) . . ? 
S11 Ag8 Ag9 83.18(4) . . ? 
S12 Ag8 Ag9 154.01(4) . . ? 
Rh1 Ag8 Ag9 58.998(18) . . ? 
Ag10 Ag8 Ag9 59.122(17) . . ? 
Ag11 Ag8 Ag9 109.09(2) . . ? 
AgX2 Ag8 Ag9 64.95(3) . . ? 
Ag7 Ag8 Ag9 111.42(2) . . ? 
Ag13 Ag8 Ag9 59.566(17) . . ? 
S11 Ag8 Ag14 94.11(4) . . ? 
S12 Ag8 Ag14 51.85(4) . . ? 
Rh1 Ag8 Ag14 111.72(2) . . ? 
Ag10 Ag8 Ag14 62.733(17) . . ? 
Ag11 Ag8 Ag14 63.121(17) . . ? 
AgX2 Ag8 Ag14 170.85(4) . . ? 
Ag7 Ag8 Ag14 113.77(2) . . ? 
Ag13 Ag8 Ag14 66.924(18) . . ? 
Ag9 Ag8 Ag14 113.81(2) . . ? 
S1 Ag9 S2 77.37(5) . . ? 
S1 Ag9 Rh1 143.44(5) . . ? 
S2 Ag9 Rh1 138.75(4) . . ? 
S1 Ag9 Ag10 151.79(5) . . ? 
S2 Ag9 Ag10 81.92(4) . . ? 
Rh1 Ag9 Ag10 57.884(17) . . ? 
S1 Ag9 Ag5 102.94(5) . . ? 
S2 Ag9 Ag5 132.80(5) . . ? 
Rh1 Ag9 Ag5 59.70(3) . . ? 
Ag10 Ag9 Ag5 105.17(4) . . ? 
S1 Ag9 Ag13 90.53(4) . . ? 
S2 Ag9 Ag13 51.67(4) . . ? 
Rh1 Ag9 Ag13 108.00(2) . . ? 
Ag10 Ag9 Ag13 61.472(17) . . ? 
Ag5 Ag9 Ag13 166.40(4) . . ? 
S1 Ag9 Ag8 112.41(4) . . ? 
S2 Ag9 Ag8 111.30(4) . . ? 
Rh1 Ag9 Ag8 57.039(17) . . ? 
Ag10 Ag9 Ag8 58.322(17) . . ? 
Ag5 Ag9 Ag8 111.75(4) . . ? 
Ag13 Ag9 Ag8 60.157(17) . . ? 
S1 Ag9 Ag4 143.04(4) . . ? 
S2 Ag9 Ag4 95.24(4) . . ? 
Rh1 Ag9 Ag4 56.971(17) . . ? 
Ag10 Ag9 Ag4 57.395(17) . . ? 
Ag5 Ag9 Ag4 56.07(4) . . ? 
Ag13 Ag9 Ag4 113.37(2) . . ? 
Ag8 Ag9 Ag4 104.06(2) . . ? 
S1 Ag9 Ag12 84.64(5) . . ? 
S2 Ag9 Ag12 160.71(5) . . ? 
Rh1 Ag9 Ag12 58.80(3) . . ? 
Ag10 Ag9 Ag12 112.33(3) . . ? 
Ag5 Ag9 Ag12 58.09(4) . . ? 
Ag13 Ag9 Ag12 122.49(3) . . ? 
Ag8 Ag9 Ag12 69.21(3) . . ? 
Ag4 Ag9 Ag12 103.38(3) . . ? 
S1 Ag9 AgX2 88.11(5) . . ? 
S2 Ag9 AgX2 156.42(5) . . ? 
Rh1 Ag9 AgX2 56.12(3) . . ? 
Ag10 Ag9 AgX2 104.34(3) . . ? 
Ag13 Ag9 AgX2 110.91(3) . . ? 
Ag8 Ag9 AgX2 57.27(3) . . ? 
Ag4 Ag9 AgX2 107.34(4) . . ? 
S21 Ag10 Rh1 158.11(4) . . ? 
S21 Ag10 Ag4 103.90(4) . . ? 
Rh1 Ag10 Ag4 59.832(16) . . ? 
S21 Ag10 Ag8 141.75(4) . . ? 
Rh1 Ag10 Ag8 59.241(17) . . ? 
Ag4 Ag10 Ag8 112.16(2) . . ? 
S21 Ag10 Ag9 128.47(4) . . ? 
Rh1 Ag10 Ag9 60.350(18) . . ? 
Ag4 Ag10 Ag9 63.516(18) . . ? 
Ag8 Ag10 Ag9 62.556(18) . . ? 
S21 Ag10 Ag1 100.15(4) . . ? 
Rh1 Ag10 Ag1 59.860(17) . . ? 
Ag4 Ag10 Ag1 60.671(17) . . ? 
Ag8 Ag10 Ag1 108.16(2) . . ? 
Ag9 Ag10 Ag1 112.12(2) . . ? 
S21 Ag10 Ag15 57.46(4) . . ? 
Rh1 Ag10 Ag15 113.96(2) . . ? 
Ag4 Ag10 Ag15 115.97(2) . . ? 
Ag8 Ag10 Ag15 113.58(2) . . ? 
Ag9 Ag10 Ag15 174.04(2) . . ? 
Ag1 Ag10 Ag15 64.048(17) . . ? 
S21 Ag10 Ag11 120.19(4) . . ? 
Rh1 Ag10 Ag11 59.321(17) . . ? 
Ag4 Ag10 Ag11 108.61(2) . . ? 
Ag8 Ag10 Ag11 59.637(17) . . ? 
Ag9 Ag10 Ag11 110.87(2) . . ? 
Ag1 Ag10 Ag11 58.672(17) . . ? 
Ag15 Ag10 Ag11 63.370(17) . . ? 
S21 Ag10 Ag13 91.11(4) . . ? 
Rh1 Ag10 Ag13 109.21(2) . . ? 
Ag4 Ag10 Ag13 117.98(2) . . ? 
Ag8 Ag10 Ag13 61.197(17) . . ? 
Ag9 Ag10 Ag13 60.530(17) . . ? 
Ag1 Ag10 Ag13 168.66(2) . . ? 
Ag15 Ag10 Ag13 122.44(2) . . ? 
Ag11 Ag10 Ag13 114.29(2) . . ? 
S21 Ag10 Ag14 84.77(4) . . ? 
Rh1 Ag10 Ag14 110.45(2) . . ? 
Ag4 Ag10 Ag14 169.98(2) . . ? 
Ag8 Ag10 Ag14 60.785(17) . . ? 
Ag9 Ag10 Ag14 115.06(2) . . ? 
Ag1 Ag10 Ag14 113.34(2) . . ? 
Ag15 Ag10 Ag14 64.300(16) . . ? 
Ag11 Ag10 Ag14 62.037(16) . . ? 
Ag13 Ag10 Ag14 66.107(17) . . ? 
S9 Ag11 Rh1 156.69(4) . . ? 
S9 Ag11 Ag7 106.46(4) . . ? 
Rh1 Ag11 Ag7 60.582(17) . . ? 
S9 Ag11 Ag1 114.13(4) . . ? 
Rh1 Ag11 Ag1 60.074(17) . . ? 
Ag7 Ag11 Ag1 110.76(2) . . ? 
S9 Ag11 Ag8 135.75(4) . . ? 
Rh1 Ag11 Ag8 58.790(17) . . ? 
Ag7 Ag11 Ag8 62.955(18) . . ? 
Ag1 Ag11 Ag8 109.49(2) . . ? 
S9 Ag11 Ag10 141.82(4) . . ? 
Rh1 Ag11 Ag10 58.093(17) . . ? 
Ag7 Ag11 Ag10 110.53(2) . . ? 
Ag1 Ag11 Ag10 60.424(16) . . ? 
Ag8 Ag11 Ag10 59.495(17) . . ? 
S9 Ag11 Ag2 97.48(4) . . ? 
Rh1 Ag11 Ag2 59.554(17) . . ? 
Ag7 Ag11 Ag2 60.917(18) . . ? 
Ag1 Ag11 Ag2 60.252(17) . . ? 
Ag8 Ag11 Ag2 110.41(2) . . ? 
Ag10 Ag11 Ag2 108.36(2) . . ? 
S9 Ag11 Ag15 85.12(4) . . ? 
Rh1 Ag11 Ag15 108.44(2) . . ? 
Ag7 Ag11 Ag15 168.42(2) . . ? 
Ag1 Ag11 Ag15 62.713(16) . . ? 
Ag8 Ag11 Ag15 109.05(2) . . ? 
Ag10 Ag11 Ag15 58.137(16) . . ? 
Ag2 Ag11 Ag15 118.19(2) . . ? 
S9 Ag11 Ag14 94.10(4) . . ? 
Rh1 Ag11 Ag14 108.92(2) . . ? 
Ag7 Ag11 Ag14 115.93(2) . . ? 
Ag1 Ag11 Ag14 114.27(2) . . ? 
Ag8 Ag11 Ag14 60.507(17) . . ? 
Ag10 Ag11 Ag14 61.378(16) . . ? 
Ag2 Ag11 Ag14 168.41(2) . . ? 
Ag15 Ag11 Ag14 62.361(17) . . ? 
S3 Ag12 Rh1 170.11(7) . . ? 
S3 Ag12 Ag5 110.66(7) . . ? 
Rh1 Ag12 Ag5 59.95(4) . . ? 
S3 Ag12 Ag6 125.44(7) . . ? 
Rh1 Ag12 Ag6 56.72(3) . . ? 
Ag5 Ag12 Ag6 71.50(4) . . ? 
S3 Ag12 Ag9 115.94(7) . . ? 
Rh1 Ag12 Ag9 57.68(3) . . ? 
Ag5 Ag12 Ag9 59.86(4) . . ? 
Ag6 Ag12 Ag9 111.18(4) . . ? 
S3 Ag12 Ag18 87.93(6) . . ? 
Rh1 Ag12 Ag18 100.47(4) . . ? 
Ag5 Ag12 Ag18 128.39(5) . . ? 
Ag6 Ag12 Ag18 59.19(3) . . ? 
Ag9 Ag12 Ag18 151.51(4) . . ? 
S4 AgX2 S3 79.28(8) . . ? 
S4 AgX2 Ag20 111.5(3) . . ? 
S3 AgX2 Ag20 54.8(3) . . ? 
S4 AgX2 Rh1 137.54(8) . . ? 
S3 AgX2 Rh1 143.05(7) . . ? 
Ag20 AgX2 Rh1 98.2(3) . . ? 
S4 AgX2 Ag18 53.84(6) . . ? 
S3 AgX2 Ag18 89.75(7) . . ? 
Ag20 AgX2 Ag18 76.0(3) . . ? 
Rh1 AgX2 Ag18 109.20(6) . . ? 
S4 AgX2 Ag8 93.35(7) . . ? 
S3 AgX2 Ag8 141.13(8) . . ? 
Ag20 AgX2 Ag8 154.3(3) . . ? 
Rh1 AgX2 Ag8 57.11(3) . . ? 
Ag18 AgX2 Ag8 116.61(5) . . ? 
S4 AgX2 Ag7 81.35(6) . . ? 
S3 AgX2 Ag7 152.00(8) . . ? 
Ag20 AgX2 Ag7 115.9(3) . . ? 
Rh1 AgX2 Ag7 58.11(3) . . ? 
Ag18 AgX2 Ag7 62.43(4) . . ? 
Ag8 AgX2 Ag7 59.85(3) . . ? 
S4 AgX2 Ag6 114.64(8) . . ? 
S3 AgX2 Ag6 112.91(7) . . ? 
Ag20 AgX2 Ag6 59.6(3) . . ? 
Rh1 AgX2 Ag6 56.10(3) . . ? 
Ag18 AgX2 Ag6 61.99(4) . . ? 
Ag8 AgX2 Ag6 104.89(5) . . ? 
Ag7 AgX2 Ag6 58.41(3) . . ? 
S4 AgX2 Ag9 136.47(8) . . ? 
S3 AgX2 Ag9 102.60(7) . . ? 
Ag20 AgX2 Ag9 103.9(3) . . ? 
Rh1 AgX2 Ag9 55.76(3) . . ? 
Ag18 AgX2 Ag9 164.94(6) . . ? 
Ag8 AgX2 Ag9 57.78(3) . . ? 
Ag7 AgX2 Ag9 105.38(5) . . ? 
Ag6 AgX2 Ag9 104.66(5) . . ? 
S2 Ag13 S22 117.76(6) . . ? 
S2 Ag13 S11 125.01(6) . . ? 
S22 Ag13 S11 113.98(6) . . ? 
S2 Ag13 Ag9 60.01(4) . . ? 
S22 Ag13 Ag9 146.43(4) . . ? 
S11 Ag13 Ag9 86.17(4) . . ? 
S2 Ag13 Ag8 119.66(4) . . ? 
S22 Ag13 Ag8 106.78(4) . . ? 
S11 Ag13 Ag8 57.56(4) . . ? 
Ag9 Ag13 Ag8 60.277(17) . . ? 
S2 Ag13 Ag10 84.31(4) . . ? 
S22 Ag13 Ag10 88.64(4) . . ? 
S11 Ag13 Ag10 114.65(4) . . ? 
Ag9 Ag13 Ag10 57.998(17) . . ? 
Ag8 Ag13 Ag10 57.277(16) . . ? 
S2 Ag13 Ag14 137.85(4) . . ? 
S22 Ag13 Ag14 50.43(4) . . ? 
S11 Ag13 Ag14 90.14(4) . . ? 
Ag9 Ag13 Ag14 106.24(2) . . ? 
Ag8 Ag13 Ag14 56.758(16) . . ? 
Ag10 Ag13 Ag14 57.836(16) . . ? 
S12 Ag14 S10 120.99(6) . . ? 
S12 Ag14 S22 114.78(6) . . ? 
S10 Ag14 S22 106.80(6) . . ? 
S12 Ag14 Ag8 59.22(4) . . ? 
S10 Ag14 Ag8 142.66(4) . . ? 
S22 Ag14 Ag8 105.09(4) . . ? 
S12 Ag14 Ag10 115.50(4) . . ? 
S10 Ag14 Ag10 106.76(4) . . ? 
S22 Ag14 Ag10 86.46(4) . . ? 
Ag8 Ag14 Ag10 56.482(15) . . ? 
S12 Ag14 Ag11 84.55(4) . . ? 
S10 Ag14 Ag11 86.33(4) . . ? 
S22 Ag14 Ag11 143.05(4) . . ? 
Ag8 Ag14 Ag11 56.372(16) . . ? 
Ag10 Ag14 Ag11 56.585(15) . . ? 
S12 Ag14 Ag15 141.10(4) . . ? 
S10 Ag14 Ag15 51.40(4) . . ? 
S22 Ag14 Ag15 102.82(4) . . ? 
Ag8 Ag14 Ag15 102.704(19) . . ? 
Ag10 Ag14 Ag15 55.383(15) . . ? 
Ag11 Ag14 Ag15 58.386(16) . . ? 
S12 Ag14 Ag13 92.14(4) . . ? 
S10 Ag14 Ag13 146.63(4) . . ? 
S22 Ag14 Ag13 49.17(4) . . ? 
Ag8 Ag14 Ag13 56.318(16) . . ? 
Ag10 Ag14 Ag13 56.057(15) . . ? 
Ag11 Ag14 Ag13 102.008(19) . . ? 
Ag15 Ag14 Ag13 105.836(19) . . ? 
S8 Ag15 S10 120.43(6) . . ? 
S8 Ag15 S21 128.45(5) . . ? 
S10 Ag15 S21 109.41(5) . . ? 
S8 Ag15 Ag10 112.09(4) . . ? 
S10 Ag15 Ag10 111.79(4) . . ? 
S21 Ag15 Ag10 54.86(4) . . ? 
S8 Ag15 Ag11 83.41(4) . . ? 
S10 Ag15 Ag11 87.00(4) . . ? 
S21 Ag15 Ag11 112.80(4) . . ? 
Ag10 Ag15 Ag11 58.493(16) . . ? 
S8 Ag15 Ag1 54.16(4) . . ? 
S10 Ag15 Ag1 141.53(4) . . ? 
S21 Ag15 Ag1 94.06(4) . . ? 
Ag10 Ag15 Ag1 57.936(16) . . ? 
Ag11 Ag15 Ag1 55.356(16) . . ? 
S8 Ag15 Ag14 140.69(4) . . ? 
S10 Ag15 Ag14 51.50(4) . . ? 
S21 Ag15 Ag14 81.25(4) . . ? 
Ag10 Ag15 Ag14 60.317(16) . . ? 
Ag11 Ag15 Ag14 59.253(16) . . ? 
Ag1 Ag15 Ag14 105.64(2) . . ? 
S6 Ag16 S19 119.83(6) . . ? 
S6 Ag16 S17 120.18(6) . . ? 
S19 Ag16 S17 118.15(6) . . ? 
S6 Ag16 Ag5 56.58(5) . . ? 
S19 Ag16 Ag5 141.35(5) . . ? 
S17 Ag16 Ag5 86.00(5) . . ? 
S6 Ag16 Ag5B 64.83(6) . . ? 
S19 Ag16 Ag5B 148.25(6) . . ? 
S17 Ag16 Ag5B 74.00(5) . . ? 
S6 Ag16 Ag4 84.49(4) . . ? 
S19 Ag16 Ag4 86.58(4) . . ? 
S17 Ag16 Ag4 112.50(4) . . ? 
Ag5 Ag16 Ag4 55.32(3) . . ? 
Ag5B Ag16 Ag4 62.01(4) . . ? 
S6 Ag16 Ag3 118.36(4) . . ? 
S19 Ag16 Ag3 104.92(4) . . ? 
S17 Ag16 Ag3 56.28(4) . . ? 
Ag5 Ag16 Ag3 61.90(3) . . ? 
Ag5B Ag16 Ag3 55.23(4) . . ? 
Ag4 Ag16 Ag3 56.858(16) . . ? 
S6 Ag16 Ag17 137.87(5) . . ? 
S19 Ag16 Ag17 50.20(4) . . ? 
S17 Ag16 Ag17 91.51(4) . . ? 
Ag5 Ag16 Ag17 103.74(4) . . ? 
Ag5B Ag16 Ag17 103.49(5) . . ? 
Ag4 Ag16 Ag17 56.379(16) . . ? 
Ag3 Ag16 Ag17 55.068(16) . . ? 
S7 Ag17 S18 130.18(6) . . ? 
S7 Ag17 S19 112.17(6) . . ? 
S18 Ag17 S19 109.22(6) . . ? 
S7 Ag17 Ag3 127.30(5) . . ? 
S18 Ag17 Ag3 61.26(4) . . ? 
S19 Ag17 Ag3 106.71(5) . . ? 
S7 Ag17 Ag1 70.97(5) . . ? 
S18 Ag17 Ag1 91.07(4) . . ? 
S19 Ag17 Ag1 143.80(5) . . ? 
Ag3 Ag17 Ag1 56.705(16) . . ? 
S7 Ag17 Ag4 89.75(5) . . ? 
S18 Ag17 Ag4 119.67(4) . . ? 
S19 Ag17 Ag4 86.27(4) . . ? 
Ag3 Ag17 Ag4 58.446(17) . . ? 
Ag1 Ag17 Ag4 57.530(16) . . ? 
S7 Ag17 Ag16 139.07(5) . . ? 
S18 Ag17 Ag16 89.68(4) . . ? 
S19 Ag17 Ag16 48.60(4) . . ? 
Ag3 Ag17 Ag16 58.458(17) . . ? 
Ag1 Ag17 Ag16 104.07(2) . . ? 
Ag4 Ag17 Ag16 57.414(16) . . ? 
S4 Ag18 S13 118.46(6) . . ? 
S4 Ag18 S16 126.34(7) . . ? 
S13 Ag18 S16 114.34(6) . . ? 
S4 Ag18 AgX2 56.21(6) . . ? 
S13 Ag18 AgX2 141.89(5) . . ? 
S16 Ag18 AgX2 87.27(5) . . ? 
S4 Ag18 Ag7 81.07(6) . . ? 
S13 Ag18 Ag7 82.08(4) . . ? 
S16 Ag18 Ag7 115.65(5) . . ? 
AgX2 Ag18 Ag7 59.95(3) . . ? 
S4 Ag18 Ag6 116.37(6) . . ? 
S13 Ag18 Ag6 102.32(4) . . ? 
S16 Ag18 Ag6 58.23(4) . . ? 
AgX2 Ag18 Ag6 61.40(3) . . ? 
Ag7 Ag18 Ag6 57.496(17) . . ? 
S4 Ag18 Ag12 64.10(5) . . ? 
S13 Ag18 Ag12 148.73(5) . . ? 
S16 Ag18 Ag12 76.08(5) . . ? 
Ag7 Ag18 Ag12 67.24(3) . . ? 
Ag6 Ag18 Ag12 56.48(3) . . ? 
S24 Ag19 S13 121.49(6) . . ? 
S24 Ag19 S15 124.26(6) . . ? 
S13 Ag19 S15 112.66(6) . . ? 
S24 Ag19 Ag7 84.49(4) . . ? 
S13 Ag19 Ag7 83.31(4) . . ? 
S15 Ag19 Ag7 115.14(4) . . ? 
S24 Ag19 Ag6 117.18(4) . . ? 
S13 Ag19 Ag6 103.61(5) . . ? 
S15 Ag19 Ag6 56.85(4) . . ? 
Ag7 Ag19 Ag6 58.301(17) . . ? 
S24 Ag19 Ag2 61.89(4) . . ? 
S13 Ag19 Ag2 140.77(4) . . ? 
S15 Ag19 Ag2 84.82(4) . . ? 
Ag7 Ag19 Ag2 57.547(17) . . ? 
Ag6 Ag19 Ag2 55.586(17) . . ? 
S16 Ag20 S5 115.9(5) . . ? 
S16 Ag20 S3 110.7(5) . . ? 
S5 Ag20 S3 125.2(5) . . ? 
S16 Ag20 Ag5B 123.7(5) . . ? 
S5 Ag20 Ag5B 57.0(3) . . ? 
S3 Ag20 Ag5B 115.4(5) . . ? 
S16 Ag20 AgX2 98.7(5) . . ? 
S5 Ag20 AgX2 133.1(5) . . ? 
S3 Ag20 AgX2 61.0(3) . . ? 
Ag5B Ag20 AgX2 78.0(3) . . ? 
S16 Ag20 Ag6 64.3(3) . . ? 
S5 Ag20 Ag6 101.3(4) . . ? 
S3 Ag20 Ag6 124.3(4) . . ? 
Ag5B Ag20 Ag6 63.7(3) . . ? 
AgX2 Ag20 Ag6 65.2(3) . . ? 
Ag10 Rh1 Ag8 61.938(17) . . ? 
Ag10 Rh1 Ag6 175.00(3) . . ? 
Ag8 Rh1 Ag6 118.04(2) . . ? 
Ag10 Rh1 Ag4 61.135(17) . . ? 
Ag8 Rh1 Ag4 115.63(2) . . ? 
Ag6 Rh1 Ag4 121.29(2) . . ? 
Ag10 Rh1 Ag3 112.63(2) . . ? 
Ag8 Rh1 Ag3 172.23(3) . . ? 
Ag6 Rh1 Ag3 66.822(19) . . ? 
Ag4 Rh1 Ag3 62.932(18) . . ? 
Ag10 Rh1 Ag11 62.586(17) . . ? 
Ag8 Rh1 Ag11 61.590(18) . . ? 
Ag6 Rh1 Ag11 112.72(2) . . ? 
Ag4 Rh1 Ag11 112.30(2) . . ? 
Ag3 Rh1 Ag11 111.33(2) . . ? 
Ag10 Rh1 Ag1 62.058(17) . . ? 
Ag8 Rh1 Ag1 112.08(2) . . ? 
Ag6 Rh1 Ag1 114.59(2) . . ? 
Ag4 Rh1 Ag1 61.839(18) . . ? 
Ag3 Rh1 Ag1 60.250(17) . . ? 
Ag11 Rh1 Ag1 60.408(17) . . ? 
Ag10 Rh1 Ag7 113.79(2) . . ? 
Ag8 Rh1 Ag7 63.707(18) . . ? 
Ag6 Rh1 Ag7 63.252(18) . . ? 
Ag4 Rh1 Ag7 171.92(3) . . ? 
Ag3 Rh1 Ag7 116.51(2) . . ? 
Ag11 Rh1 Ag7 59.923(18) . . ? 
Ag1 Rh1 Ag7 110.49(2) . . ? 
Ag10 Rh1 Ag9 61.766(18) . . ? 
Ag8 Rh1 Ag9 63.963(18) . . ? 
Ag6 Rh1 Ag9 123.05(2) . . ? 
Ag4 Rh1 Ag9 64.468(19) . . ? 
Ag3 Rh1 Ag9 119.40(2) . . ? 
Ag11 Rh1 Ag9 114.77(2) . . ? 
Ag1 Rh1 Ag9 115.18(2) . . ? 
Ag7 Rh1 Ag9 119.74(2) . . ? 
Ag10 Rh1 AgX2 117.15(4) . . ? 
Ag8 Rh1 AgX2 63.40(3) . . ? 
Ag6 Rh1 AgX2 65.69(4) . . ? 
Ag4 Rh1 AgX2 124.30(4) . . ? 
Ag3 Rh1 AgX2 124.10(4) . . ? 
Ag11 Rh1 AgX2 112.95(3) . . ? 
Ag1 Rh1 AgX2 173.21(4) . . ? 
Ag7 Rh1 AgX2 63.22(3) . . ? 
Ag9 Rh1 AgX2 68.12(4) . . ? 
Ag10 Rh1 Ag2 114.60(2) . . ? 
Ag8 Rh1 Ag2 115.41(2) . . ? 
Ag6 Rh1 Ag2 60.601(19) . . ? 
Ag4 Rh1 Ag2 113.59(2) . . ? 
Ag3 Rh1 Ag2 60.732(18) . . ? 
Ag11 Rh1 Ag2 62.643(18) . . ? 
Ag1 Rh1 Ag2 61.412(18) . . ? 
Ag7 Rh1 Ag2 61.767(19) . . ? 
Ag9 Rh1 Ag2 176.31(3) . . ? 
AgX2 Rh1 Ag2 115.10(4) . . ? 
Ag10 Rh1 Ag5B 121.90(4) . . ? 
Ag8 Rh1 Ag5B 127.30(5) . . ? 
Ag6 Rh1 Ag5B 62.48(4) . . ? 
Ag4 Rh1 Ag5B 67.16(4) . . ? 
Ag3 Rh1 Ag5B 59.93(5) . . ? 
Ag11 Rh1 Ag5B 170.86(4) . . ? 
Ag1 Rh1 Ag5B 113.47(5) . . ? 
Ag7 Rh1 Ag5B 120.10(4) . . ? 
Ag9 Rh1 Ag5B 73.61(4) . . ? 
AgX2 Rh1 Ag5B 72.93(6) . . ? 
Ag2 Rh1 Ag5B 108.79(4) . . ? 
P1 S1 Ag9 85.89(8) . . ? 
P1 S2 Ag13 104.75(8) . . ? 
P1 S2 Ag9 80.80(7) . . ? 
Ag13 S2 Ag9 68.32(4) . . ? 
P2 S3 Ag12 95.01(10) . . ? 
P2 S3 Ag20 121.9(3) . . ? 
P2 S3 AgX2 81.12(9) . . ? 
Ag20 S3 AgX2 64.2(3) . . ? 
P2 S4 Ag18 100.38(10) . . ? 
P2 S4 AgX2 83.86(9) . . ? 
Ag18 S4 AgX2 69.95(6) . . ? 
P3 S5 Ag20 131.2(3) . . ? 
P3 S5 Ag5B 92.74(10) . . ? 
Ag20 S5 Ag5B 66.5(3) . . ? 
P3 S5 Ag5 81.65(9) . . ? 
P3 S6 Ag16 104.14(9) . . ? 
P3 S6 Ag5 82.97(9) . . ? 
Ag16 S6 Ag5 70.61(6) . . ? 
P4 S7 Ag17 107.18(9) . . ? 
P4 S8 Ag15 102.96(8) . . ? 
P4 S8 Ag1 92.39(8) . . ? 
Ag15 S8 Ag1 73.53(5) . . ? 
P5 S9 Ag11 104.47(8) . . ? 
P5 S10 Ag15 105.45(8) . . ? 
P5 S10 Ag14 96.21(8) . . ? 
Ag15 S10 Ag14 77.10(5) . . ? 
P6 S11 Ag13 103.95(8) . . ? 
P6 S11 Ag8 84.59(7) . . ? 
Ag13 S11 Ag8 69.55(4) . . ? 
P6 S12 Ag14 102.73(8) . . ? 
P6 S12 Ag8 82.71(7) . . ? 
Ag14 S12 Ag8 68.93(4) . . ? 
P7 S13 Ag19 99.96(8) . . ? 
P7 S13 Ag18 106.11(8) . . ? 
Ag19 S13 Ag18 85.70(5) . . ? 
P7 S14 Ag7 104.34(8) . . ? 
P8 S15 Ag19 107.32(8) . . ? 
P8 S15 Ag6 84.85(8) . . ? 
Ag19 S15 Ag6 71.17(4) . . ? 
P8 S16 Ag20 138.0(4) . . ? 
P8 S16 Ag18 105.59(9) . . ? 
Ag20 S16 Ag18 96.5(3) . . ? 
P8 S16 Ag6 82.86(8) . . ? 
Ag20 S16 Ag6 71.1(3) . . ? 
Ag18 S16 Ag6 70.95(5) . . ? 
P9 S17 Ag16 102.01(9) . . ? 
P9 S17 Ag3 85.35(7) . . ? 
Ag16 S17 Ag3 72.03(5) . . ? 
P9 S18 Ag17 108.70(9) . . ? 
P9 S18 Ag3 82.33(8) . . ? 
Ag17 S18 Ag3 67.00(4) . . ? 
P10 S19 Ag16 98.30(9) . . ? 
P10 S19 Ag17 103.88(9) . . ? 
Ag16 S19 Ag17 81.20(5) . . ? 
P10 S20 Ag4 108.70(10) . . ? 
P11 S21 Ag10 108.63(8) . . ? 
P11 S21 Ag15 103.58(8) . . ? 
Ag10 S21 Ag15 67.69(4) . . ? 
P11 S22 Ag13 106.68(8) . . ? 
P11 S22 Ag14 96.28(8) . . ? 
Ag13 S22 Ag14 80.40(5) . . ? 
P12 S23 Ag2 87.17(8) . . ? 
P12 S24 Ag19 101.09(8) . . ? 
P12 S24 Ag2 78.10(7) . . ? 
Ag19 S24 Ag2 68.93(4) . . ? 
O1 P1 O2 95.2(2) . . ? 
O1 P1 S1 113.07(19) . . ? 
O2 P1 S1 113.4(2) . . ? 
O1 P1 S2 107.7(2) . . ? 
O2 P1 S2 112.1(2) . . ? 
S1 P1 S2 113.84(11) . . ? 
O4 P2 O3 99.2(3) . . ? 
O4 P2 S3 117.5(3) . . ? 
O3 P2 S3 111.5(2) . . ? 
O4 P2 S4 102.4(3) . . ? 
O3 P2 S4 110.0(2) . . ? 
S3 P2 S4 114.90(12) . . ? 
O5 P3 O6 95.6(3) . . ? 
O5 P3 S5 112.4(2) . . ? 
O6 P3 S5 114.3(2) . . ? 
O5 P3 S6 108.2(2) . . ? 
O6 P3 S6 110.0(2) . . ? 
S5 P3 S6 114.73(11) . . ? 
O8 P4 O7 101.4(3) . . ? 
O8 P4 S7 114.9(2) . . ? 
O7 P4 S7 109.0(2) . . ? 
O8 P4 S8 103.3(2) . . ? 
O7 P4 S8 111.50(19) . . ? 
S7 P4 S8 115.80(11) . . ? 
O9 P5 O10 101.0(2) . . ? 
O9 P5 S9 113.6(2) . . ? 
O10 P5 S9 109.07(19) . . ? 
O9 P5 S10 104.69(19) . . ? 
O10 P5 S10 107.57(19) . . ? 
S9 P5 S10 119.23(10) . . ? 
O11 P6 O12 102.6(2) . . ? 
O11 P6 S12 112.9(2) . . ? 
O12 P6 S12 107.60(19) . . ? 
O11 P6 S11 107.44(19) . . ? 
O12 P6 S11 110.00(19) . . ? 
S12 P6 S11 115.49(10) . . ? 
O14 P7 O13 101.0(3) . . ? 
O14 P7 S14 113.9(2) . . ? 
O13 P7 S14 109.99(19) . . ? 
O14 P7 S13 104.4(2) . . ? 
O13 P7 S13 107.8(2) . . ? 
S14 P7 S13 118.17(11) . . ? 
O16 P8 O15 101.4(2) . . ? 
O16 P8 S15 109.10(19) . . ? 
O15 P8 S15 108.81(19) . . ? 
O16 P8 S16 113.23(19) . . ? 
O15 P8 S16 107.94(19) . . ? 
S15 P8 S16 115.37(11) . . ? 
O17 P9 O18 100.9(2) . . ? 
O17 P9 S18 108.50(19) . . ? 
O18 P9 S18 110.22(19) . . ? 
O17 P9 S17 112.24(19) . . ? 
O18 P9 S17 107.89(19) . . ? 
S18 P9 S17 116.02(10) . . ? 
O19 P10 O20 100.7(3) . . ? 
O19 P10 S20 107.6(2) . . ? 
O20 P10 S20 110.7(2) . . ? 
O19 P10 S19 110.0(2) . . ? 
O20 P10 S19 107.8(2) . . ? 
S20 P10 S19 118.61(12) . . ? 
O22 P11 O21 102.0(3) . . ? 
O22 P11 S21 106.4(2) . . ? 
O21 P11 S21 109.56(19) . . ? 
O22 P11 S22 109.40(19) . . ? 
O21 P11 S22 109.0(2) . . ? 
S21 P11 S22 119.12(11) . . ? 
O24 P12 O23 100.4(2) . . ? 
O24 P12 S23 113.29(19) . . ? 
O23 P12 S23 110.65(19) . . ? 
O24 P12 S24 107.16(18) . . ? 
O23 P12 S24 108.15(18) . . ? 
S23 P12 S24 115.95(11) . . ? 
C1 O1 P1 119.2(4) . . ? 
C4 O2 P1 120.2(4) . . ? 
C7 O3 P2 121.3(4) . . ? 
C10 O4 P2 124.2(7) . . ? 
C13 O5 P3 121.0(4) . . ? 
C16 O6 P3 122.2(5) . . ? 
C19 O7 P4 121.3(4) . . ? 
C22 O8 P4 121.0(5) . . ? 
C25 O9 P5 122.3(4) . . ? 
C28 O10 P5 120.4(4) . . ? 
C31 O11 P6 121.2(4) . . ? 
C34 O12 P6 119.1(4) . . ? 
C37 O13 P7 121.7(4) . . ? 
C40 O14 P7 128.5(9) . . ? 
C40B O14 P7 117.1(8) . . ? 
C43 O15 P8 118.8(4) . . ? 
C46 O16 P8 119.5(4) . . ? 
C49 O17 P9 119.4(4) . . ? 
C52 O18 P9 122.7(4) . . ? 
C55 O19 P10 123.3(5) . . ? 
C58 O20 P10 120.3(4) . . ? 
C61 O21 P11 122.4(4) . . ? 
C64B O22 P11 130.6(8) . . ? 
C64 O22 P11 114.7(6) . . ? 
C67 O23 P12 119.2(4) . . ? 
C70 O24 P12 119.4(4) . . ? 
O1 C1 C2 107.4(5) . . ? 
C1 C2 C3 113.2(6) . . ? 
O2 C4 C5 109.2(6) . . ? 
C6 C5 C4 110.4(7) . . ? 
O3 C7 C8 110.7(6) . . ? 
C7 C8 C9 114.4(6) . . ? 
O4 C10 C11 110.6(8) . . ? 
C12 C11 C10 107.9(7) . . ? 
O5 C13 C14 108.3(6) . . ? 
C13 C14 C15 111.9(6) . . ? 
O6 C16 C17 110.9(7) . . ? 
C16 C17 C18 113.3(7) . . ? 
O7 C19 C20 109.6(5) . . ? 
C21 C20 C19 111.0(6) . . ? 
O8 C22 C23 106.0(7) . . ? 
C24 C23 C22 110.2(8) . . ? 
O9 C25 C26 108.9(5) . . ? 
C25 C26 C27 110.6(6) . . ? 
O10 C28 C29 107.7(6) . . ? 
C28 C29 C30 112.8(7) . . ? 
O11 C31 C32 107.5(6) . . ? 
C33 C32 C31 113.9(7) . . ? 
O12 C34 C35 108.2(5) . . ? 
C34 C35 C36 113.0(6) . . ? 
O13 C37 C38 108.9(6) . . ? 
C39 C38 C37 113.4(6) . . ? 
O14 C40 C41 107.6(11) . . ? 
C42 C41 C40 113.9(16) . . ? 
C41B C40B O14 113.0(13) . . ? 
C40B C41B C42B 114.2(17) . . ? 
O15 C43 C44 109.4(6) . . ? 
C43 C44 C45 110.6(6) . . ? 
O16 C46 C47 108.4(5) . . ? 
C46 C47 C48 114.1(6) . . ? 
O17 C49 C50 107.6(5) . . ? 
C49 C50 C51 110.7(6) . . ? 
O18 C52 C53 108.8(5) . . ? 
C52 C53 C54 112.6(6) . . ? 
O19 C55 C56 107.6(7) . . ? 
C57 C56 C55 115.5(9) . . ? 
O20 C58 C59 109.1(6) . . ? 
C60 C59 C58 112.7(8) . . ? 
O21 C61 C62 108.8(6) . . ? 
C63 C62 C61 113.5(7) . . ? 
O22 C64 C65 106.2(10) . . ? 
C64 C65 C66 108(3) . . ? 
O22 C64B C65B 109.9(11) . . ? 
C64B C65B C66B 112(3) . . ? 
O23 C67 C68 107.9(6) . . ? 
C67 C68 C69 113.0(7) . . ? 
O24 C70 C71 107.6(5) . . ? 
C70 C71 C72 112.2(6) . . ? 
  
_refine_diff_density_max    2.407 
_refine_diff_density_min   -2.125 
_refine_diff_density_rms    0.174 
  
_shelx_res_file 
; 
TITL 1_a.res in Pbca 
    1.res 
    created by SHELXL-2018/3 at 17:48:23 on 26-Jun-2022 
REM Old TITL 1 in Pbca 
REM SHELXT solution in Pbca: R1 0.194, Rweak 0.007, Alpha 0.032 
REM <I/s>   0.363 for 1590 systematic absences,  Orientation as input 
REM Formula found by SHELXT:  C72 Ag8 O24 P12 Rh12 S24 
  
CELL  0.71073  27.6310  28.7484  35.6880   90.000   90.000   90.000 
ZERR    8.000   0.0018   0.0017   0.0023    0.000    0.000    0.000 
LATT  1 
SYMM 1/2-X, -Y, 1/2+Z 
SYMM -X, 1/2+Y, 1/2-Z 
SYMM 1/2+X, 1/2-Y, -Z 
SFAC C H AG O P RH S 
UNIT 576 1360 152 192 96 8 192 
TEMP -173.000 
SIZE 0.05 0.15 0.23 
OMIT -3 50 
OMIT 0 0 1 
OMIT 1 1 1 
OMIT 0 0 2 
ACTA 
L.S. 10 
RIGU $C $O 
EADP C40 C40B 
EADP C41 C41B 
EADP C42 C42B 
EADP C64 C64B 
EADP C65 C65B 
EADP C66 C66B 
SADI O14 C40 O14 C40B 
SADI C40 C41 C40B C41B 
SADI C41 C42 C41B C42B 
SADI O22 C64 O22 C64B 
SADI C64 C65 C64B C65B 
SADI C65 C66 C65B C66B 
ISOR 0.01 C64 C65 C66 
DELU 0.001 AG9 S2 
EADP AG5 AG5B 
EADP AG12 AGX2 
DFIX 1.54 0.01 C40 C41  C41 C42  C64 C65  C65 C66 
DFIX 1.65 0.05 RH1 H2M  RH1 H3M  RH1 H4M 
DFIX 1.9 0.05 AG6 H2M  AG5 H2M  AG3 H2M  AG4 H4M  AG9 H4M  AG5B H4M 
DFIX 1.9 0.05 AG6 H3M  AGX2 H3M  AG5B H3M 
BOND 
LIST 6 
FMAP 2 
PLAN 20 
WGHT    0.012600  175.921509 
FVAR       0.02208 
H1M   2    0.515600    0.805809    0.601121    10.55000   10.05000 
H2M   2    0.514907    0.718316    0.622920    10.55000   10.05000 
H3M   2    0.526859    0.747705    0.600607    10.45000   10.05000 
H4M   2    0.464464    0.727951    0.591511    10.45000   10.05000 
AG1   3    0.417845    0.742075    0.684618    11.00000    0.01902    0.01379 = 
         0.01699    0.00198    0.00272    0.00171 
AG2   3    0.518154    0.766052    0.698931    11.00000    0.02223    0.03033 = 
         0.01932   -0.00449   -0.00269   -0.00134 
AG3   3    0.492387    0.680437    0.663208    11.00000    0.02308    0.01386 = 
         0.03076    0.00158   -0.00341    0.00369 
AG4   3    0.410165    0.695485    0.613249    11.00000    0.02147    0.01192 = 
         0.02208   -0.00159   -0.00325   -0.00140 
PART  1 
AG5   3    0.498872    0.686037    0.576158    10.55000    0.03074    0.01625 = 
         0.02713   -0.00031    0.00857    0.00366 
PART  2 
AG5B  3    0.517444    0.684171    0.586282    10.45000    0.03074    0.01625 = 
         0.02713   -0.00031    0.00857    0.00366 
PART  0 
AG6   3    0.576888    0.741654    0.636304    11.00000    0.02319    0.02326 = 
         0.03609   -0.00412   -0.00394    0.00852 
AG7   3    0.542789    0.838352    0.644547    11.00000    0.01668    0.01353 = 
         0.04055    0.00007   -0.00173   -0.00201 
AG8   3    0.458913    0.850910    0.593668    11.00000    0.02031    0.01736 = 
         0.02086    0.00631   -0.00337   -0.00423 
AG9   3    0.436026    0.763486    0.552471    11.00000    0.03567    0.02835 = 
         0.01774   -0.00409   -0.00502    0.00773 
AG10  3    0.383715    0.790302    0.618898    11.00000    0.01528    0.01200 = 
         0.01744    0.00091   -0.00008    0.00007 
AG11  3    0.447350    0.835167    0.672330    11.00000    0.01981    0.01382 = 
         0.01844   -0.00222    0.00056   -0.00098 
PART  1 
AG12  3    0.543723    0.775091    0.561309    10.55000    0.03417    0.02291 = 
         0.02401    0.00134    0.00798   -0.00203 
PART  2 
AGX2  3    0.544206    0.797385    0.567745    10.45000    0.03417    0.02291 = 
         0.02401    0.00134    0.00798   -0.00203 
PART  0 
AG13  3    0.369105    0.843619    0.548009    10.99000    0.02248    0.01683 = 
         0.01942    0.00118   -0.00295   -0.00271 
AG14  3    0.372998    0.894791    0.630420    11.00000    0.02393    0.01893 = 
         0.02257    0.00116    0.00049   -0.00295 
AG15  3    0.340994    0.818468    0.689107    11.00000    0.02175    0.01600 = 
         0.02134    0.00016    0.00246    0.00091 
AG16  3    0.459427    0.600467    0.611700    10.99000    0.02700    0.01586 = 
         0.02038    0.00045    0.00174   -0.00001 
AG17  3    0.397470    0.640310    0.684475    10.99000    0.02621    0.01574 = 
         0.02738   -0.00107    0.00336   -0.00090 
AG18  3    0.636800    0.821028    0.601686    10.99000    0.02901    0.02260 = 
         0.02310    0.00303   -0.00260    0.00633 
AG19  3    0.621625    0.804278    0.695830    10.99000    0.02118    0.01837 = 
         0.02307    0.00369   -0.00050   -0.00092 
PART  2 
AG20  3    0.599105    0.717468    0.559100    10.05000    0.03161    0.04611 = 
         0.03486   -0.00294    0.00744    0.01611 
PART  0 
RH1   6    0.479995    0.764340    0.624473    11.00000    0.01474    0.01100 = 
         0.01494    0.00074   -0.00141   -0.00043 
S1    7    0.453895    0.770081    0.481194    11.00000    0.02201    0.02908 = 
         0.01736   -0.00171    0.00077   -0.00507 
S2    7    0.344572    0.766671    0.521669    11.00000    0.02246    0.02002 = 
         0.02119   -0.00332    0.00074   -0.00463 
S3    7    0.590327    0.772140    0.504531    11.00000    0.05055    0.02707 = 
         0.02113   -0.00145    0.00189    0.01008 
S4    7    0.594453    0.871060    0.554614    11.00000    0.06483    0.02101 = 
         0.04281    0.00652   -0.02812   -0.00189 
S5    7    0.579201    0.636226    0.558264    11.00000    0.02877    0.04254 = 
         0.02598   -0.00579    0.00047   -0.00122 
S6    7    0.462190    0.612912    0.542052    11.00000    0.02872    0.02430 = 
         0.02090    0.00183    0.00041   -0.00020 
S7    7    0.320981    0.683196    0.697494    11.00000    0.02498    0.02619 = 
         0.03419   -0.01082    0.00066    0.00229 
S8    7    0.374000    0.772572    0.743733    11.00000    0.02172    0.02125 = 
         0.01785   -0.00198    0.00019   -0.00051 
S9    7    0.446087    0.884431    0.729339    11.00000    0.02524    0.01526 = 
         0.01951   -0.00446   -0.00355    0.00478 
S10   7    0.332223    0.906016    0.693459    11.00000    0.02027    0.01641 = 
         0.02514   -0.00109    0.00032    0.00047 
S11   7    0.441862    0.890377    0.526912    11.00000    0.02588    0.01357 = 
         0.01683    0.00026    0.00047   -0.00253 
S12   7    0.445275    0.943072    0.611868    11.00000    0.02749    0.01612 = 
         0.01639   -0.00015   -0.00121   -0.00565 
S13   7    0.673050    0.859365    0.658742    11.00000    0.02112    0.01897 = 
         0.02499    0.00628   -0.00243    0.00082 
S14   7    0.567237    0.921249    0.649188    11.00000    0.01880    0.01447 = 
         0.03474    0.00060   -0.00433   -0.00016 
S15   7    0.645988    0.719992    0.686667    11.00000    0.01921    0.01854 = 
         0.02973    0.00487    0.00275    0.00345 
S16   7    0.660200    0.736789    0.593390    11.00000    0.02637    0.02286 = 
         0.02468   -0.00104   -0.00360    0.00442 
S17   7    0.537320    0.599005    0.649574    11.00000    0.02544    0.01712 = 
         0.02085    0.00371    0.00163    0.00146 
S18   7    0.469718    0.625187    0.726218    11.00000    0.03349    0.01666 = 
         0.01936    0.00267    0.00117    0.00512 
S19   7    0.383694    0.569285    0.641732    11.00000    0.03722    0.01617 = 
         0.03051   -0.00335    0.00946   -0.00436 
S20   7    0.333284    0.659261    0.591617    11.00000    0.03201    0.02821 = 
         0.04174   -0.00275   -0.01220   -0.00894 
S21   7    0.292681    0.787891    0.630601    11.00000    0.01627    0.01639 = 
         0.02408    0.00104   -0.00015   -0.00100 
S22   7    0.305245    0.891162    0.581078    11.00000    0.02435    0.01593 = 
         0.02630    0.00365   -0.00148   -0.00049 
S23   7    0.548299    0.716698    0.754424    11.00000    0.03278    0.01519 = 
         0.02257   -0.00275   -0.00353   -0.00206 
S24   7    0.567554    0.832250    0.746723    11.00000    0.02561    0.01609 = 
         0.02120    0.00260   -0.00089   -0.00091 
P1    5    0.383808    0.759970    0.474109    11.00000    0.02118    0.01719 = 
         0.01665   -0.00123   -0.00376   -0.00008 
P2    5    0.612041    0.837919    0.507233    11.00000    0.02167    0.04654 = 
         0.03322    0.02130   -0.00340   -0.00707 
P3    5    0.531925    0.601157    0.528396    11.00000    0.03320    0.02065 = 
         0.02089   -0.00285    0.00369    0.00620 
P4    5    0.330103    0.717023    0.745680    11.00000    0.02275    0.01732 = 
         0.02088    0.00258    0.00309    0.00230 
P5    5    0.391871    0.928295    0.720928    11.00000    0.02359    0.01234 = 
         0.01969   -0.00067    0.00006    0.00118 
P6    5    0.436934    0.949629    0.556364    11.00000    0.02176    0.01245 = 
         0.01802    0.00239   -0.00196   -0.00300 
P7    5    0.635569    0.918972    0.666497    11.00000    0.02098    0.01560 = 
         0.02316    0.00190   -0.00288   -0.00323 
P8    5    0.690062    0.717510    0.642174    11.00000    0.01698    0.01595 = 
         0.02578    0.00197   -0.00216    0.00250 
P9    5    0.513404    0.580161    0.700671    11.00000    0.02487    0.01324 = 
         0.01927    0.00325   -0.00088    0.00082 
P10   5    0.335210    0.592306    0.603226    11.00000    0.02723    0.02465 = 
         0.03549   -0.01153    0.00681   -0.01017 
P11   5    0.262858    0.845765    0.609093    11.00000    0.01830    0.01802 = 
         0.02529    0.00054   -0.00107    0.00071 
P12   5    0.564463    0.775775    0.779702    11.00000    0.01995    0.01503 = 
         0.01758    0.00101   -0.00146   -0.00051 
O1    4    0.371612    0.711025    0.456590    11.00000    0.02417    0.02079 = 
         0.02531    0.00253   -0.00461   -0.00126 
O2    4    0.361607    0.789241    0.440512    11.00000    0.03678    0.01844 = 
         0.02006   -0.00177   -0.01010    0.00105 
O3    4    0.593928    0.866931    0.472013    11.00000    0.02835    0.05100 = 
         0.03515    0.02863   -0.00855   -0.01295 
O4    4    0.667480    0.847498    0.504126    11.00000    0.02651    0.07559 = 
         0.06717    0.01488    0.00746    0.00900 
O5    4    0.538018    0.609855    0.484945    11.00000    0.04667    0.02475 = 
         0.02061   -0.00593    0.00921   -0.00362 
O6    4    0.541995    0.546547    0.526574    11.00000    0.04993    0.02905 = 
         0.03556    0.00151    0.00558    0.01416 
O7    4    0.278865    0.730028    0.762243    11.00000    0.02222    0.02535 = 
         0.02104    0.00439    0.00560    0.00021 
O8    4    0.352067    0.686845    0.778481    11.00000    0.03903    0.02501 = 
         0.02866    0.01334    0.00234    0.00580 
O9    4    0.407207    0.973877    0.699945    11.00000    0.02429    0.01256 = 
         0.02857    0.00162   -0.00030   -0.00340 
O10   4    0.374822    0.948701    0.760041    11.00000    0.02770    0.01572 = 
         0.02243   -0.00580    0.00547    0.00064 
O11   4    0.387948    0.973612    0.545296    11.00000    0.02375    0.01474 = 
         0.02886    0.00049   -0.00537   -0.00113 
O12   4    0.475993    0.985761    0.542060    11.00000    0.01920    0.01586 = 
         0.02281    0.00591   -0.00048   -0.00641 
O13   4    0.665489    0.959918    0.647974    11.00000    0.02752    0.01909 = 
         0.02384    0.00402   -0.00623   -0.00729 
O14   4    0.642133    0.930290    0.709293    11.00000    0.02676    0.02807 = 
         0.02190   -0.00104   -0.00257   -0.00269 
O15   4    0.709685    0.665645    0.637528    11.00000    0.02068    0.01457 = 
         0.03155   -0.00145   -0.00549    0.00308 
O16   4    0.737983    0.744499    0.651494    11.00000    0.01716    0.02477 = 
         0.01966   -0.00419    0.00005   -0.00075 
O17   4    0.488021    0.530956    0.700265    11.00000    0.02514    0.01380 = 
         0.02405    0.00043    0.00425    0.00116 
O18   4    0.559315    0.569642    0.726145    11.00000    0.02625    0.01455 = 
         0.02442    0.00417   -0.00198   -0.00320 
O19   4    0.342254    0.565319    0.565111    11.00000    0.04359    0.03516 = 
         0.04762   -0.01874    0.00963   -0.01304 
O20   4    0.282860    0.574069    0.615461    11.00000    0.02974    0.03695 = 
         0.04682   -0.01799    0.01054   -0.01645 
O21   4    0.218525    0.832207    0.583606    11.00000    0.02054    0.02672 = 
         0.02973    0.00336   -0.00573   -0.00183 
O22   4    0.237468    0.871431    0.642531    11.00000    0.02285    0.01877 = 
         0.03535   -0.00234    0.00237    0.00507 
O23   4    0.527350    0.786058    0.812709    11.00000    0.02003    0.02158 = 
         0.01725   -0.00088   -0.00031    0.00130 
O24   4    0.613731    0.773666    0.802497    11.00000    0.01855    0.02408 = 
         0.02268    0.00631   -0.00589   -0.00182 
C1    1    0.384572    0.668925    0.477141    11.00000    0.03075    0.02290 = 
         0.02126    0.00608   -0.00300   -0.00269 
AFIX  23 
H1A   2    0.365479    0.666747    0.500549    11.00000   -1.20000 
H1B   2    0.419365    0.669434    0.483751    11.00000   -1.20000 
AFIX   0 
C2    1    0.373717    0.627924    0.452011    11.00000    0.03726    0.01724 = 
         0.04021    0.00015   -0.00087    0.00242 
AFIX  23 
H2A   2    0.338804    0.628017    0.445777    11.00000   -1.20000 
H2B   2    0.380734    0.598830    0.465820    11.00000   -1.20000 
AFIX   0 
C3    1    0.402708    0.628286    0.415995    11.00000    0.05094    0.03211 = 
         0.03023   -0.00642   -0.00374    0.01718 
AFIX 137 
H3A   2    0.393762    0.655578    0.401071    11.00000   -1.50000 
H3B   2    0.395804    0.599951    0.401694    11.00000   -1.50000 
H3C   2    0.437315    0.629561    0.421917    11.00000   -1.50000 
AFIX   0 
C4    1    0.363764    0.839769    0.441115    11.00000    0.04311    0.02150 = 
         0.02364    0.00169   -0.01090   -0.00365 
AFIX  23 
H4A   2    0.374847    0.851486    0.416481    11.00000   -1.20000 
H4B   2    0.387095    0.850195    0.460420    11.00000   -1.20000 
AFIX   0 
C5    1    0.313001    0.859257    0.449968    11.00000    0.05670    0.03118 = 
         0.04228    0.00323   -0.00519    0.00494 
AFIX  23 
H5A   2    0.290522    0.851402    0.429314    11.00000   -1.20000 
H5B   2    0.300560    0.844809    0.473234    11.00000   -1.20000 
AFIX   0 
C6    1    0.315097    0.910927    0.454715    11.00000    0.07284    0.03163 = 
         0.04566    0.00790   -0.00997    0.00784 
AFIX 137 
H6A   2    0.337586    0.918656    0.475016    11.00000   -1.50000 
H6B   2    0.282783    0.922711    0.460880    11.00000   -1.50000 
H6C   2    0.326296    0.925259    0.431357    11.00000   -1.50000 
AFIX   0 
C7    1    0.543447    0.866342    0.460525    11.00000    0.01929    0.02626 = 
         0.03034    0.00721   -0.00749   -0.00096 
AFIX  23 
H7A   2    0.530607    0.898491    0.460421    11.00000   -1.20000 
H7B   2    0.524311    0.847926    0.478690    11.00000   -1.20000 
AFIX   0 
C8    1    0.538337    0.845789    0.422554    11.00000    0.03964    0.03199 = 
         0.03394    0.00123   -0.00965    0.00173 
AFIX  23 
H8A   2    0.503638    0.845759    0.415641    11.00000   -1.20000 
H8B   2    0.549247    0.813007    0.423466    11.00000   -1.20000 
AFIX   0 
C9    1    0.566529    0.870882    0.392201    11.00000    0.05755    0.03264 = 
         0.03010    0.00224    0.00750    0.01181 
AFIX 137 
H9A   2    0.554283    0.902716    0.389644    11.00000   -1.50000 
H9B   2    0.562635    0.854379    0.368363    11.00000   -1.50000 
H9C   2    0.600885    0.871762    0.398986    11.00000   -1.50000 
AFIX   0 
C10   1    0.696449    0.827478    0.479146    11.00000    0.08348    0.09296 = 
         0.03711   -0.00768   -0.01257    0.05173 
AFIX  23 
H10A  2    0.695099    0.844976    0.455277    11.00000   -1.20000 
H10B  2    0.685250    0.795336    0.474248    11.00000   -1.20000 
AFIX   0 
C11   1    0.749965    0.826352    0.493890    11.00000    0.03516    0.03877 = 
         0.04367    0.00917    0.01814    0.01242 
AFIX  23 
H11A  2    0.770971    0.809753    0.475828    11.00000   -1.20000 
H11B  2    0.762395    0.858433    0.496899    11.00000   -1.20000 
AFIX   0 
C12   1    0.750131    0.801449    0.531266    11.00000    0.04235    0.10662 = 
         0.05369    0.02856    0.00475    0.01964 
AFIX 137 
H12A  2    0.731885    0.819761    0.549621    11.00000   -1.50000 
H12B  2    0.783556    0.797674    0.539933    11.00000   -1.50000 
H12C  2    0.735061    0.770791    0.528439    11.00000   -1.50000 
AFIX   0 
C13   1    0.539924    0.656710    0.469860    11.00000    0.03873    0.03039 = 
         0.01658    0.00220    0.00076   -0.00348 
AFIX  23 
H13A  2    0.564322    0.675317    0.483573    11.00000   -1.20000 
H13B  2    0.508039    0.672024    0.472675    11.00000   -1.20000 
AFIX   0 
C14   1    0.553217    0.653662    0.429304    11.00000    0.03885    0.03903 = 
         0.01900   -0.00590    0.00303   -0.00688 
AFIX  23 
H14A  2    0.528580    0.634971    0.415926    11.00000   -1.20000 
H14B  2    0.584723    0.637552    0.426831    11.00000   -1.20000 
AFIX   0 
C15   1    0.556677    0.701342    0.411302    11.00000    0.05938    0.05082 = 
         0.02644    0.00830   -0.00108   -0.00393 
AFIX 137 
H15A  2    0.526317    0.718261    0.415272    11.00000   -1.50000 
H15B  2    0.562505    0.697850    0.384362    11.00000   -1.50000 
H15C  2    0.583445    0.718719    0.422642    11.00000   -1.50000 
AFIX   0 
C16   1    0.555035    0.519981    0.559167    11.00000    0.05711    0.03215 = 
         0.04358   -0.00363   -0.01401    0.01522 
AFIX  23 
H16A  2    0.548932    0.538715    0.581959    11.00000   -1.20000 
H16B  2    0.590005    0.512564    0.558276    11.00000   -1.20000 
AFIX   0 
C17   1    0.527141    0.476816    0.561097    11.00000    0.07331    0.01548 = 
         0.06252   -0.00040   -0.03123    0.01266 
AFIX  23 
H17A  2    0.541547    0.456396    0.580450    11.00000   -1.20000 
H17B  2    0.529592    0.460520    0.536733    11.00000   -1.20000 
AFIX   0 
C18   1    0.473169    0.484625    0.570422    11.00000    0.07658    0.02602 = 
         0.06871    0.00155   -0.00957    0.00035 
AFIX 137 
H18A  2    0.470295    0.498417    0.595436    11.00000   -1.50000 
H18B  2    0.456092    0.454754    0.569885    11.00000   -1.50000 
H18C  2    0.458870    0.505657    0.551863    11.00000   -1.50000 
AFIX   0 
C19   1    0.245725    0.760136    0.741985    11.00000    0.02266    0.03115 = 
         0.02552    0.00307    0.00314    0.00232 
AFIX  23 
H19A  2    0.212885    0.746366    0.742064    11.00000   -1.20000 
H19B  2    0.256436    0.763240    0.715631    11.00000   -1.20000 
AFIX   0 
C20   1    0.244477    0.807801    0.760498    11.00000    0.01950    0.03029 = 
         0.02773   -0.00267    0.00175    0.00614 
AFIX  23 
H20A  2    0.231204    0.804845    0.786154    11.00000   -1.20000 
H20B  2    0.277829    0.820142    0.762479    11.00000   -1.20000 
AFIX   0 
C21   1    0.213570    0.841483    0.738134    11.00000    0.03409    0.03268 = 
         0.02868    0.00508    0.00585    0.00619 
AFIX 137 
H21A  2    0.227415    0.845360    0.713046    11.00000   -1.50000 
H21B  2    0.212736    0.871652    0.750902    11.00000   -1.50000 
H21C  2    0.180605    0.829184    0.736015    11.00000   -1.50000 
AFIX   0 
C22   1    0.326222    0.646738    0.793185    11.00000    0.05342    0.03044 = 
         0.05898    0.02102    0.00964    0.00504 
AFIX  23 
H22A  2    0.316207    0.625818    0.772559    11.00000   -1.20000 
H22B  2    0.296997    0.656746    0.807061    11.00000   -1.20000 
AFIX   0 
C23   1    0.361854    0.621775    0.819598    11.00000    0.05895    0.04265 = 
         0.09113    0.03762   -0.00340   -0.00100 
AFIX  23 
H23A  2    0.389054    0.608813    0.804868    11.00000   -1.20000 
H23B  2    0.375254    0.644333    0.837811    11.00000   -1.20000 
AFIX   0 
C24   1    0.337165    0.584160    0.839716    11.00000    0.07414    0.05811 = 
         0.06240    0.02509    0.00060    0.00094 
AFIX 137 
H24A  2    0.315390    0.597478    0.858551    11.00000   -1.50000 
H24B  2    0.361214    0.564386    0.852112    11.00000   -1.50000 
H24C  2    0.318391    0.565477    0.821932    11.00000   -1.50000 
AFIX   0 
C25   1    0.455666    0.993852    0.703547    11.00000    0.02280    0.01890 = 
         0.02212   -0.00575    0.00017   -0.00392 
AFIX  23 
H25A  2    0.480094    0.971624    0.693995    11.00000   -1.20000 
H25B  2    0.462840    1.000222    0.730237    11.00000   -1.20000 
AFIX   0 
C26   1    0.457819    1.038032    0.681540    11.00000    0.04497    0.01783 = 
         0.02160   -0.00098    0.00448   -0.00785 
AFIX  23 
H26A  2    0.434157    1.060528    0.691813    11.00000   -1.20000 
H26B  2    0.449027    1.031704    0.655135    11.00000   -1.20000 
AFIX   0 
C27   1    0.508570    1.059003    0.683179    11.00000    0.04887    0.03141 = 
         0.02500   -0.00554    0.00106   -0.01883 
AFIX 137 
H27A  2    0.516549    1.066825    0.709183    11.00000   -1.50000 
H27B  2    0.509651    1.087230    0.667805    11.00000   -1.50000 
H27C  2    0.532071    1.036410    0.673600    11.00000   -1.50000 
AFIX   0 
C28   1    0.356512    0.917845    0.789165    11.00000    0.04145    0.02785 = 
         0.02369    0.00261    0.01107    0.00191 
AFIX  23 
H28A  2    0.383697    0.901806    0.801798    11.00000   -1.20000 
H28B  2    0.334934    0.894043    0.778084    11.00000   -1.20000 
AFIX   0 
C29   1    0.329140    0.946986    0.816715    11.00000    0.04634    0.03277 = 
         0.03409   -0.00290    0.01149    0.00169 
AFIX  23 
H29A  2    0.349973    0.973047    0.825000    11.00000   -1.20000 
H29B  2    0.321410    0.927868    0.838998    11.00000   -1.20000 
AFIX   0 
C30   1    0.282433    0.966580    0.800623    11.00000    0.04031    0.05344 = 
         0.04771    0.00431    0.01811    0.00483 
AFIX 137 
H30A  2    0.289986    0.987310    0.779622    11.00000   -1.50000 
H30B  2    0.265255    0.984063    0.820086    11.00000   -1.50000 
H30C  2    0.261960    0.940995    0.791790    11.00000   -1.50000 
AFIX   0 
C31   1    0.374340    1.018996    0.560737    11.00000    0.04551    0.01892 = 
         0.04941   -0.01133   -0.00673    0.00469 
AFIX  23 
H31A  2    0.398009    1.042983    0.552969    11.00000   -1.20000 
H31B  2    0.373771    1.017665    0.588453    11.00000   -1.20000 
AFIX   0 
C32   1    0.324137    1.030928    0.545706    11.00000    0.05700    0.05066 = 
         0.04587   -0.00990   -0.00368    0.03504 
AFIX  23 
H32A  2    0.300847    1.007288    0.554746    11.00000   -1.20000 
H32B  2    0.314107    1.061384    0.556066    11.00000   -1.20000 
AFIX   0 
C33   1    0.321490    1.033091    0.504120    11.00000    0.05167    0.04798 = 
         0.06049   -0.00261   -0.00737    0.01196 
AFIX 137 
H33A  2    0.345373    1.055475    0.494791    11.00000   -1.50000 
H33B  2    0.288986    1.042942    0.496520    11.00000   -1.50000 
H33C  2    0.328368    1.002281    0.493645    11.00000   -1.50000 
AFIX   0 
C34   1    0.527464    0.973911    0.544914    11.00000    0.02576    0.02239 = 
         0.02082    0.00039   -0.00366   -0.00025 
AFIX  23 
H34A  2    0.538321    0.958073    0.521760    11.00000   -1.20000 
H34B  2    0.532851    0.952670    0.566347    11.00000   -1.20000 
AFIX   0 
C35   1    0.555652    1.018373    0.550483    11.00000    0.02747    0.02156 = 
         0.02428    0.00366    0.00096   -0.01037 
AFIX  23 
H35A  2    0.546512    1.040794    0.530653    11.00000   -1.20000 
H35B  2    0.590617    1.011663    0.547751    11.00000   -1.20000 
AFIX   0 
C36   1    0.546915    1.040406    0.588353    11.00000    0.04243    0.02118 = 
         0.03156   -0.00118   -0.00923   -0.00261 
AFIX 137 
H36A  2    0.512406    1.047465    0.591156    11.00000   -1.50000 
H36B  2    0.565710    1.069212    0.590317    11.00000   -1.50000 
H36C  2    0.556967    1.018823    0.608132    11.00000   -1.50000 
AFIX   0 
C37   1    0.665748    0.967452    0.607530    11.00000    0.03425    0.02382 = 
         0.02227    0.00801   -0.00653   -0.00420 
AFIX  23 
H37A  2    0.645245    0.994570    0.601177    11.00000   -1.20000 
H37B  2    0.652501    0.939786    0.594583    11.00000   -1.20000 
AFIX   0 
C38   1    0.716672    0.976001    0.595030    11.00000    0.03869    0.03270 = 
         0.03702    0.00558   -0.00161   -0.00936 
AFIX  23 
H38A  2    0.716107    0.989583    0.569542    11.00000   -1.20000 
H38B  2    0.731769    0.999060    0.611997    11.00000   -1.20000 
AFIX   0 
C39   1    0.746838    0.933392    0.594532    11.00000    0.04961    0.03666 = 
         0.04522    0.00590    0.00958   -0.00027 
AFIX 137 
H39A  2    0.748526    0.920294    0.619850    11.00000   -1.50000 
H39B  2    0.779524    0.941179    0.585912    11.00000   -1.50000 
H39C  2    0.732417    0.910522    0.577503    11.00000   -1.50000 
AFIX   0 
PART  1 
C40   1    0.606815    0.950214    0.735437    10.50000    0.03106    0.04838 = 
         0.03469   -0.01128    0.00575   -0.00564 
AFIX  23 
H40A  2    0.611592    0.937133    0.760831    10.50000   -1.20000 
H40B  2    0.573490    0.942881    0.727134    10.50000   -1.20000 
AFIX   0 
C41   1    0.614570    1.002805    0.736002    10.50000    0.05337    0.04463 = 
         0.03914   -0.01570    0.00741   -0.00346 
AFIX  23 
H41A  2    0.612874    1.014662    0.709991    10.50000   -1.20000 
H41B  2    0.587912    1.017394    0.750335    10.50000   -1.20000 
AFIX   0 
C42   1    0.662628    1.017662    0.753174    10.50000    0.06916    0.04744 = 
         0.06509   -0.00911   -0.01314   -0.02021 
AFIX 137 
H42A  2    0.672468    0.994944    0.772177    10.50000   -1.50000 
H42B  2    0.658971    1.048311    0.764857    10.50000   -1.50000 
H42C  2    0.687356    1.019288    0.733532    10.50000   -1.50000 
AFIX   0 
PART  2 
C40B  1    0.612171    0.968630    0.724992    10.50000    0.03106    0.04838 = 
         0.03469   -0.01128    0.00575   -0.00564 
AFIX  23 
H40C  2    0.612811    0.995296    0.707446    10.50000   -1.20000 
H40D  2    0.578224    0.957930    0.727092    10.50000   -1.20000 
AFIX   0 
C41B  1    0.629122    0.984478    0.762439    10.50000    0.05337    0.04463 = 
         0.03914   -0.01570    0.00741   -0.00346 
AFIX  23 
H41C  2    0.627257    0.958002    0.780119    10.50000   -1.20000 
H41D  2    0.606906    1.008959    0.771647    10.50000   -1.20000 
AFIX   0 
C42B  1    0.679480    1.003129    0.762722    10.50000    0.06916    0.04744 = 
         0.06509   -0.00911   -0.01314   -0.02021 
AFIX 137 
H42D  2    0.700308    0.983141    0.747400    10.50000   -1.50000 
H42E  2    0.691654    1.003765    0.788509    10.50000   -1.50000 
H42F  2    0.679573    1.034740    0.752444    10.50000   -1.50000 
AFIX   0 
PART  0 
C43   1    0.676522    0.629750    0.624387    11.00000    0.02964    0.01820 = 
         0.05522   -0.00847   -0.01419   -0.00217 
AFIX  23 
H43A  2    0.667074    0.636157    0.598130    11.00000   -1.20000 
H43B  2    0.646874    0.629795    0.639963    11.00000   -1.20000 
AFIX   0 
C44   1    0.700415    0.583884    0.626776    11.00000    0.04198    0.02183 = 
         0.05438   -0.00266   -0.00244    0.00254 
AFIX  23 
H44A  2    0.708312    0.576918    0.653246    11.00000   -1.20000 
H44B  2    0.731042    0.584576    0.612392    11.00000   -1.20000 
AFIX   0 
C45   1    0.667770    0.546139    0.611297    11.00000    0.04765    0.02143 = 
         0.06300   -0.00896   -0.00446    0.00128 
AFIX 137 
H45A  2    0.636427    0.547208    0.624121    11.00000   -1.50000 
H45B  2    0.682805    0.515682    0.615373    11.00000   -1.50000 
H45C  2    0.662965    0.551116    0.584387    11.00000   -1.50000 
AFIX   0 
C46   1    0.778624    0.742735    0.625038    11.00000    0.02324    0.03541 = 
         0.02652   -0.00875    0.00908   -0.00609 
AFIX  23 
H46A  2    0.768335    0.754719    0.600282    11.00000   -1.20000 
H46B  2    0.789685    0.710217    0.621868    11.00000   -1.20000 
AFIX   0 
C47   1    0.818832    0.771927    0.640252    11.00000    0.01639    0.03611 = 
         0.02632    0.00010    0.00521   -0.00286 
AFIX  23 
H47A  2    0.847467    0.768379    0.623826    11.00000   -1.20000 
H47B  2    0.827719    0.760125    0.665388    11.00000   -1.20000 
AFIX   0 
C48   1    0.806709    0.823039    0.643386    11.00000    0.03636    0.03157 = 
         0.05627   -0.01188    0.01754   -0.00952 
AFIX 137 
H48A  2    0.799422    0.835485    0.618452    11.00000   -1.50000 
H48B  2    0.834370    0.839779    0.654042    11.00000   -1.50000 
H48C  2    0.778474    0.826998    0.659696    11.00000   -1.50000 
AFIX   0 
C49   1    0.513430    0.491099    0.683764    11.00000    0.03436    0.01710 = 
         0.02918   -0.00515    0.00654   -0.00149 
AFIX  23 
H49A  2    0.543097    0.484101    0.698260    11.00000   -1.20000 
H49B  2    0.522830    0.498109    0.657598    11.00000   -1.20000 
AFIX   0 
C50   1    0.479552    0.450304    0.684766    11.00000    0.02996    0.01893 = 
         0.04329   -0.00609   -0.00049   -0.00318 
AFIX  23 
H50A  2    0.449178    0.458382    0.671570    11.00000   -1.20000 
H50B  2    0.471425    0.442812    0.711101    11.00000   -1.20000 
AFIX   0 
C51   1    0.502563    0.408027    0.666199    11.00000    0.04481    0.01216 = 
         0.04919   -0.00492    0.00016   -0.00037 
AFIX 137 
H51A  2    0.509348    0.415035    0.639844    11.00000   -1.50000 
H51B  2    0.480304    0.381555    0.667734    11.00000   -1.50000 
H51C  2    0.532839    0.400294    0.679074    11.00000   -1.50000 
AFIX   0 
C52   1    0.597944    0.602727    0.731456    11.00000    0.02915    0.01962 = 
         0.02830    0.00237   -0.00261    0.00372 
AFIX  23 
H52A  2    0.591238    0.622259    0.753705    11.00000   -1.20000 
H52B  2    0.600442    0.623315    0.709303    11.00000   -1.20000 
AFIX   0 
C53   1    0.644597    0.576600    0.736849    11.00000    0.02925    0.03022 = 
         0.06098    0.01496   -0.00248    0.00355 
AFIX  23 
H53A  2    0.651081    0.557577    0.714277    11.00000   -1.20000 
H53B  2    0.641118    0.555180    0.758402    11.00000   -1.20000 
AFIX   0 
C54   1    0.687569    0.608827    0.743802    11.00000    0.02763    0.05568 = 
         0.07768    0.03181   -0.01538   -0.00910 
AFIX 137 
H54A  2    0.692544    0.628720    0.721838    11.00000   -1.50000 
H54B  2    0.716702    0.590184    0.748244    11.00000   -1.50000 
H54C  2    0.681050    0.628267    0.765787    11.00000   -1.50000 
AFIX   0 
C55   1    0.346561    0.516133    0.562849    11.00000    0.07443    0.04259 = 
         0.05393   -0.01279    0.01091   -0.01008 
AFIX  23 
H55A  2    0.316322    0.501121    0.571517    11.00000   -1.20000 
H55B  2    0.373538    0.505230    0.578854    11.00000   -1.20000 
AFIX   0 
C56   1    0.356212    0.503799    0.522219    11.00000    0.08248    0.05005 = 
         0.04596   -0.01370    0.00570   -0.00553 
AFIX  23 
H56A  2    0.384278    0.522215    0.513430    11.00000   -1.20000 
H56B  2    0.365424    0.470559    0.520922    11.00000   -1.20000 
AFIX   0 
C57   1    0.315982    0.511625    0.496551    11.00000    0.09768    0.08031 = 
         0.05995   -0.00822   -0.00467   -0.00690 
AFIX 137 
H57A  2    0.289990    0.489446    0.502016    11.00000   -1.50000 
H57B  2    0.327071    0.507271    0.470705    11.00000   -1.50000 
H57C  2    0.303843    0.543419    0.499679    11.00000   -1.50000 
AFIX   0 
C58   1    0.258902    0.593651    0.647874    11.00000    0.04480    0.05365 = 
         0.04537   -0.01894    0.01166   -0.01478 
AFIX  23 
H58A  2    0.260008    0.628039    0.646670    11.00000   -1.20000 
H58B  2    0.275636    0.583583    0.671023    11.00000   -1.20000 
AFIX   0 
C59   1    0.206495    0.577216    0.648564    11.00000    0.04291    0.04328 = 
         0.05390    0.00176    0.01578   -0.00296 
AFIX  23 
H59A  2    0.189206    0.593240    0.669149    11.00000   -1.20000 
H59B  2    0.190675    0.586035    0.624709    11.00000   -1.20000 
AFIX   0 
C60   1    0.202154    0.526722    0.653791    11.00000    0.06342    0.04297 = 
         0.07117    0.01162    0.02774   -0.01057 
AFIX 137 
H60A  2    0.214858    0.510686    0.631645    11.00000   -1.50000 
H60B  2    0.168031    0.518493    0.657274    11.00000   -1.50000 
H60C  2    0.220676    0.517290    0.675942    11.00000   -1.50000 
AFIX   0 
C61   1    0.224401    0.809548    0.547489    11.00000    0.02799    0.03794 = 
         0.03392   -0.01270   -0.01056   -0.00128 
AFIX  23 
H61A  2    0.223507    0.775348    0.550664    11.00000   -1.20000 
H61B  2    0.256032    0.818104    0.536430    11.00000   -1.20000 
AFIX   0 
C62   1    0.184149    0.824799    0.522080    11.00000    0.03398    0.05444 = 
         0.03886   -0.00852   -0.01101   -0.00141 
AFIX  23 
H62A  2    0.186259    0.807100    0.498340    11.00000   -1.20000 
H62B  2    0.152806    0.817090    0.534000    11.00000   -1.20000 
AFIX   0 
C63   1    0.185072    0.875778    0.513331    11.00000    0.08471    0.06703 = 
         0.06764    0.01044   -0.03021    0.00838 
AFIX 137 
H63A  2    0.179332    0.893575    0.536327    11.00000   -1.50000 
H63B  2    0.159750    0.882972    0.494999    11.00000   -1.50000 
H63C  2    0.216738    0.884121    0.502948    11.00000   -1.50000 
AFIX   0 
PART  1 
C64   1    0.212080    0.915465    0.632065    10.50000    0.02940    0.01483 = 
         0.02733   -0.01046   -0.00161    0.00006 
AFIX  23 
H64A  2    0.195592    0.911960    0.607599    10.50000   -1.20000 
H64B  2    0.235432    0.941488    0.630283    10.50000   -1.20000 
AFIX   0 
C65   1    0.175151    0.924688    0.663154    10.50000    0.03489    0.02678 = 
         0.03323   -0.00437   -0.00257    0.01226 
AFIX  23 
H65A  2    0.163203    0.957089    0.661503    10.50000   -1.20000 
H65B  2    0.190455    0.920314    0.687988    10.50000   -1.20000 
AFIX   0 
C66   1    0.132868    0.890473    0.658406    10.50000    0.02143    0.03438 = 
         0.08273    0.00641    0.00773    0.01478 
AFIX 137 
H66A  2    0.116473    0.896540    0.634551    10.50000   -1.50000 
H66B  2    0.109899    0.894523    0.679074    10.50000   -1.50000 
H66C  2    0.145265    0.858535    0.658564    10.50000   -1.50000 
AFIX   0 
PART  2 
C64B  1    0.217334    0.918843    0.645126    10.50000    0.02940    0.01483 = 
         0.02733   -0.01046   -0.00161    0.00006 
AFIX  23 
H64C  2    0.235737    0.940018    0.628526    10.50000   -1.20000 
H64D  2    0.220356    0.930388    0.671156    10.50000   -1.20000 
AFIX   0 
C65B  1    0.165173    0.918497    0.633794    10.50000    0.03489    0.02678 = 
         0.03323   -0.00437   -0.00257    0.01226 
AFIX  23 
H65C  2    0.162606    0.909207    0.607156    10.50000   -1.20000 
H65D  2    0.151758    0.950280    0.636277    10.50000   -1.20000 
AFIX   0 
C66B  1    0.135423    0.884955    0.657850    10.50000    0.02143    0.03438 = 
         0.08273    0.00641    0.00773    0.01478 
AFIX 137 
H66D  2    0.147064    0.853114    0.653989    10.50000   -1.50000 
H66E  2    0.101264    0.886932    0.650634    10.50000   -1.50000 
H66F  2    0.138892    0.893344    0.684330    10.50000   -1.50000 
AFIX   0 
PART  0 
C67   1    0.475642    0.786510    0.804645    11.00000    0.01957    0.02990 = 
         0.03238    0.00017   -0.00268    0.00379 
AFIX  23 
H67A  2    0.467249    0.760517    0.787648    11.00000   -1.20000 
H67B  2    0.466565    0.816088    0.792298    11.00000   -1.20000 
AFIX   0 
C68   1    0.449190    0.781536    0.840882    11.00000    0.01843    0.05517 = 
         0.03493    0.00325    0.00060    0.00011 
AFIX  23 
H68A  2    0.414363    0.787638    0.836604    11.00000   -1.20000 
H68B  2    0.461287    0.805228    0.858703    11.00000   -1.20000 
AFIX   0 
C69   1    0.454907    0.733920    0.858198    11.00000    0.03814    0.06397 = 
         0.05117    0.01902    0.00731   -0.01165 
AFIX 137 
H69A  2    0.441301    0.710419    0.841324    11.00000   -1.50000 
H69B  2    0.437793    0.732957    0.882237    11.00000   -1.50000 
H69C  2    0.489338    0.727484    0.862268    11.00000   -1.50000 
AFIX   0 
C70   1    0.621956    0.735430    0.828677    11.00000    0.03142    0.02008 = 
         0.02527    0.00721   -0.00842   -0.00244 
AFIX  23 
H70A  2    0.625579    0.705779    0.814851    11.00000   -1.20000 
H70B  2    0.594207    0.732479    0.846064    11.00000   -1.20000 
AFIX   0 
C71   1    0.667239    0.746030    0.850077    11.00000    0.03042    0.03941 = 
         0.02982    0.01456   -0.01498   -0.00843 
AFIX  23 
H71A  2    0.663371    0.776167    0.863161    11.00000   -1.20000 
H71B  2    0.694564    0.749078    0.832302    11.00000   -1.20000 
AFIX   0 
C72   1    0.678991    0.708720    0.878451    11.00000    0.03813    0.03782 = 
         0.06009    0.02163   -0.02176   -0.00668 
AFIX 137 
H72A  2    0.653510    0.707669    0.897534    11.00000   -1.50000 
H72B  2    0.710067    0.715772    0.890406    11.00000   -1.50000 
H72C  2    0.681022    0.678512    0.865824    11.00000   -1.50000 
AFIX   0 
HKLF 4 
  
  
  
  
REM  1_a.res in Pbca 
REM wR2 = 0.076876, GooF = S = 1.03917, Restrained GooF = 1.03291 for all data 
REM R1 = 0.037595 for 18960 Fo > 4sig(Fo) and 0.059916 for all 24953 data 
REM 1440 parameters refined using 431 restraints 
  
END 
  
WGHT      0.0126    175.7767 
  
REM Highest difference peak  2.407,  deepest hole -2.125,  1-sigma level  0.174 
Q1    1   0.6172  0.8626  0.5398  11.00000  0.05    2.41 
Q2    1   0.6663  0.8110  0.4916  11.00000  0.05    1.98 
Q3    1   0.6135  0.8131  0.4955  11.00000  0.05    1.68 
Q4    1   0.5289  0.7773  0.5501  11.00000  0.05    1.66 
Q5    1   0.5578  0.7695  0.5691  11.00000  0.05    1.52 
Q6    1   0.5247  0.7407  0.7105  11.00000  0.05    1.43 
Q7    1   0.5504  0.8157  0.5658  11.00000  0.05    1.30 
Q8    1   0.7660  0.8781  0.4862  11.00000  0.05    1.20 
Q9    1   0.4580  0.7809  0.5429  11.00000  0.05    1.03 
Q10   1   0.5694  0.5572  0.5440  11.00000  0.05    1.01 
Q11   1   0.7024  0.8188  0.5159  11.00000  0.05    1.00 
Q12   1   0.6005  0.8427  0.4589  11.00000  0.05    0.92 
Q13   1   0.6889  0.7484  0.5824  11.00000  0.05    0.91 
Q14   1   0.5932  0.7594  0.6230  11.00000  0.05    0.89 
Q15   1   0.5280  0.7863  0.5803  11.00000  0.05    0.81 
Q16   1   0.3586  0.6198  0.8470  11.00000  0.05    0.79 
Q17   1   0.3164  0.5492  0.5441  11.00000  0.05    0.77 
Q18   1   0.7090  0.8563  0.4909  11.00000  0.05    0.75 
Q19   1   0.4001  0.6330  0.7057  11.00000  0.05    0.74 
Q20   1   0.5007  0.7010  0.5919  11.00000  0.05    0.73 
; 
_shelx_res_checksum   12870 
  
_shelx_hkl_file 
; 
  -1   0   0    0.00    0.10 
   1   0   0    0.00    0.10 
  -3   0   0    1.10    0.30 
  -3   0   0    0.60    0.30 
   3   0   0    0.60    0.40 
   3   0   0    0.90    0.40 
   3   0   0    0.60    0.20 
  -4   0   0  718.53   24.60 
  -4   0   0  765.42   25.00 
   4   0   0  714.53   24.70 
   4   0   0  792.82   25.00 
   4   0   0  765.72   24.40 
  -5   0   0    0.80    0.50 
  -5   0   0    1.10    0.60 
   5   0   0    1.30    0.50 
   5   0   0    1.60    0.60 
   5   0   0    1.80    0.70 
  -6   0   0  227.78    8.80 
  -6   0   0  194.88    8.10 
   6   0   0  216.08    8.20 
   6   0   0  223.28    8.00 
  -7   0   0    0.60    0.90 
  -7   0   0    0.50    0.80 
   7   0   0    1.30    0.70 
   7   0   0    0.10    0.70 
  -8   0   0   17.00    2.50 
   8   0   0   15.30    2.00 
   8   0   0   17.30    1.80 
  -9   0   0   -1.40    0.90 
   9   0   0    0.20    0.70 
 -10   0   0 1000.00   34.90 
  10   0   0  993.60   33.40 
 -11   0   0    0.30    0.70 
 -11   0   0   -0.10    1.40 
  11   0   0    1.10    0.90 
 -12   0   0  799.12   29.60 
  12   0   0  816.22   27.90 
 -13   0   0    0.90    1.50 
 -13   0   0   -0.10    0.70 
  13   0   0    1.50    1.00 
 -14   0   0  263.17   13.20 
  14   0   0  304.67   11.80 
 -15   0   0    0.90    1.80 
 -15   0   0    0.60    1.20 
  15   0   0    1.40    1.00 
 -16   0   0   31.90    4.70 
  16   0   0   39.30    3.40 
 -17   0   0   -2.20    1.50 
 -17   0   0   -0.40    1.60 
  17   0   0    2.40    1.40 
 -18   0   0   70.89    8.00 
 -18   0   0  101.89    7.80 
  18   0   0   95.99    5.80 
 -19   0   0    3.70    3.20 
 -19   0   0    1.30    2.30 
  19   0   0    2.10    1.60 
 -20   0   0   29.80    5.20 
 -20   0   0   19.20    5.00 
  20   0   0   30.30    3.90 
 -21   0   0    2.90    3.40 
 -21   0   0   -2.30    1.60 
  21   0   0    1.20    1.50 
 -22   0   0   26.40    5.90 
 -22   0   0   34.00    5.80 
  22   0   0   28.70    3.90 
 -23   0   0    7.90    4.20 
 -23   0   0   -2.40    2.10 
  23   0   0    1.90    1.90 
 -24   0   0  486.75   23.20 
 -24   0   0  434.16   22.60 
  24   0   0  496.85   19.60 
 -25   0   0    2.50    4.00 
 -25   0   0    1.10    2.90 
  25   0   0    6.30    2.40 
 -26   0   0    1.60    2.90 
 -26   0   0    2.10    3.70 
 -27   0   0   -4.10    2.30 
 -27   0   0    5.70    4.10 
 -28   0   0  103.19   11.60 
 -28   0   0  107.79   10.50 
 -29   0   0    3.00    4.10 
 -29   0   0   -2.40    2.50 
 -30   0   0   22.40    6.60 
 -30   0   0   28.40    6.60 
 -31   0   0   -0.70    4.20 
 -31   0   0   -2.00    3.60 
 -32   0   0   42.60    8.70 
 -32   0   0   24.60    6.40 
 -32   1   0    4.10    4.60 
 -32   1   0   -7.70    5.20 
 -31   1   0    1.30    4.50 
 -31   1   0   -4.30    2.50 
 -30   1   0   54.79    8.80 
 -30   1   0   65.19    9.50 
 -29   1   0   -2.10    3.10 
 -29   1   0   -1.80    3.60 
 -28   1   0    5.80    4.60 
 -28   1   0    3.40    3.80 
 -27   1   0   -2.30    2.70 
 -27   1   0    1.90    3.60 
 -26   1   0  127.09   10.50 
 -26   1   0  110.39   10.40 
  25  -1   0    1.10    1.80 
 -25   1   0    1.00    4.00 
 -25   1   0   -2.40    2.70 
  24  -1   0   12.80    3.00 
 -24   1   0    3.30    4.00 
 -24   1   0    8.40    3.90 
  23  -1   0   -1.00    1.50 
 -23   1   0    5.20    3.90 
 -23   1   0   -1.80    2.30 
  22  -1   0    1.10    1.70 
 -22   1   0   -5.00    1.40 
 -22   1   0   -0.20    3.30 
  21  -1   0   -0.10    1.40 
 -21   1   0   -0.20    2.50 
 -21   1   0   -1.00    3.30 
  20  -1   0  123.59    6.90 
 -20   1   0  113.89    9.30 
 -20   1   0  115.69    9.10 
  19  -1   0    1.00    1.10 
 -19   1   0   -0.50    2.30 
 -19   1   0    5.00    3.40 
  18  -1   0    3.70    1.50 
 -18   1   0    3.30    2.30 
 -18   1   0    4.20    3.30 
  17  -1   0   -0.60    0.90 
 -17   1   0    0.00    1.60 
 -17   1   0    0.50    2.50 
  16  -1   0  102.79    5.60 
 -16   1   0   77.89    7.10 
 -16   1   0  124.79    8.00 
  15  -1   0   -0.10    0.80 
 -15   1   0    0.10    1.70 
  14  -1   0   -0.20    0.80 
 -14   1   0    1.50    1.80 
  13  -1   0   -0.70    0.80 
  13  -1   0    0.10    0.90 
 -13   1   0   -2.40    1.20 
  12  -1   0    7.10    1.70 
  12  -1   0    5.20    1.40 
 -12   1   0    6.90    2.30 
  11  -1   0   -0.50    0.70 
  11  -1   0   -0.30    0.80 
 -11   1   0    0.50    1.20 
  10  -1   0    0.10    0.80 
  10  -1   0    0.60    0.70 
 -10   1   0    1.90    1.40 
   9  -1   0   -0.10    0.70 
  -9   1   0   -0.60    0.90 
   8  -1   0   -1.00    0.60 
  -8   1   0    3.20    1.40 
   7  -1   0    0.30    0.60 
  -7   1   0    0.30    0.70 
  -7   1   0    0.70    0.90 
   6  -1   0  180.68    7.00 
  -6   1   0  167.48    7.50 
  -6   1   0  184.48    7.10 
   5  -1   0   -0.20    0.40 
  -5   1   0    0.20    0.50 
  -5   1   0    0.20    0.60 
   4  -1   0   11.80    1.10 
   4  -1   0   12.30    1.40 
  -4   1   0   13.30    1.10 
  -4   1   0   13.10    1.60 
   3  -1   0    0.20    0.30 
   3  -1   0   -0.10    0.20 
  -3   1   0    0.00    0.20 
  -3   1   0   -0.20    0.30 
   2  -1   0  873.41   27.50 
  -2   1   0  839.32   27.70 
   1  -1   0    0.00    0.10 
   1  -1   0    0.00    0.10 
   1  -1   0    0.00    0.10 
  -1   1   0    0.00    0.10 
  -1   1   0    0.00    0.10 
  -1   1   0    0.10    0.10 
   0  -1   0    0.00    0.10 
   0  -1   0    0.00    0.10 
   0   1   0   -0.10    0.10 
   0   1   0    0.00    0.10 
  -1  -1   0    0.00    0.10 
  -1  -1   0    0.00    0.10 
  -1  -1   0    0.10    0.10 
   1   1   0    0.00    0.10 
   1   1   0    0.10    0.10 
   1   1   0    0.00    0.10 
  -2  -1   0  683.23   25.80 
  -2  -1   0  850.01   25.80 
  -2  -1   0  806.82   25.90 
   2   1   0  852.71   26.00 
  -3  -1   0   -0.30    0.40 
  -3  -1   0    0.10    0.40 
  -3  -1   0    0.10    0.30 
   3   1   0    0.30    0.30 
   3   1   0    0.00    0.10 
   3   1   0    0.40    0.40 
  -4  -1   0   13.90    1.70 
  -4  -1   0   12.20    1.40 
  -4  -1   0   13.30    1.40 
   4   1   0   13.80    1.20 
   4   1   0   14.70    1.70 
  -5  -1   0   -0.70    0.50 
  -5  -1   0   -0.40    0.80 
  -5  -1   0   -0.30    0.60 
   5   1   0    1.00    0.60 
   5   1   0    0.50    0.50 
  -6  -1   0  166.48    6.60 
  -6  -1   0  177.18    7.10 
  -6  -1   0  161.08    6.50 
  -6  -1   0  142.59    7.10 
   6   1   0  170.18    6.70 
  -7  -1   0    0.70    1.30 
  -7  -1   0   -0.30    0.90 
  -7  -1   0    0.60    0.80 
   7   1   0    0.90    0.80 
  -8  -1   0   -0.10    1.40 
  -8  -1   0    1.60    1.10 
   8   1   0    0.40    0.80 
  -9  -1   0    1.10    1.10 
  -9  -1   0   -0.40    1.20 
   9   1   0   -0.20    0.70 
 -10  -1   0    0.80    1.30 
 -10  -1   0    3.00    1.60 
  10   1   0    1.80    1.10 
 -11  -1   0   -0.60    0.80 
 -11  -1   0    0.60    1.40 
  11   1   0    1.00    0.90 
 -12  -1   0    5.90    2.10 
  12   1   0    7.30    1.70 
 -13  -1   0   -0.10    0.80 
 -13  -1   0    1.80    1.70 
  13   1   0    0.30    1.00 
 -14  -1   0   -0.60    0.60 
 -14  -1   0   -1.30    1.50 
  14   1   0    0.00    0.80 
 -15  -1   0    0.10    0.80 
 -15  -1   0   -0.10    1.40 
  15   1   0    0.30    1.00 
 -16  -1   0  113.69    7.70 
  16   1   0  103.19    6.20 
 -17  -1   0   -1.50    1.70 
 -17  -1   0   -0.70    0.90 
  17   1   0    0.30    1.30 
 -18  -1   0    0.10    1.60 
 -18  -1   0    2.00    2.40 
  18   1   0    4.10    1.80 
 -19  -1   0   -2.00    1.50 
 -19  -1   0    1.10    2.30 
  19   1   0    3.30    1.80 
 -20  -1   0  113.99    8.80 
 -20  -1   0  103.89    8.80 
  20   1   0  114.99    7.00 
 -21  -1   0    1.60    3.20 
 -21  -1   0   -0.30    2.10 
  21   1   0    1.60    1.40 
 -22  -1   0   -3.20    2.00 
 -22  -1   0    3.70    3.90 
  22   1   0    1.00    1.60 
 -23  -1   0   -1.50    2.30 
 -23  -1   0   -5.30    3.10 
  23   1   0   -1.90    1.30 
 -24  -1   0   11.20    5.00 
 -24  -1   0   12.40    4.50 
  24   1   0   13.90    3.10 
 -25  -1   0    3.20    4.00 
 -25  -1   0    1.60    2.80 
  25   1   0   -0.80    1.70 
 -26  -1   0  140.79   11.20 
 -26  -1   0  130.79   11.00 
  26   1   0  123.49    8.20 
 -27  -1   0   -1.40    3.90 
 -27  -1   0   -0.80    2.60 
 -28  -1   0    3.00    3.20 
 -28  -1   0   -2.90    3.50 
 -29  -1   0    5.10    4.90 
 -29  -1   0   -2.40    2.80 
 -30  -1   0   82.39   11.00 
 -30  -1   0   97.79   11.60 
 -31  -1   0    0.70    4.70 
 -31  -1   0    1.70    3.70 
 -32  -1   0    8.10    4.70 
 -32  -1   0   10.90    5.50 
 -32   2   0   17.00    5.50 
 -31   2   0   -3.20    2.80 
 -31   2   0    0.30    3.90 
 -30   2   0  164.58   13.10 
 -30   2   0  153.08   13.20 
 -29   2   0    3.40    3.70 
 -29   2   0    5.90    4.40 
 -28   2   0   79.69   10.30 
 -28   2   0   91.99   10.70 
 -27   2   0    2.80    4.00 
 -27   2   0   -2.80    1.80 
 -26   2   0   27.60    6.10 
 -26   2   0   10.90    4.00 
  25  -2   0    1.70    1.90 
 -25   2   0   -0.70    3.20 
 -25   2   0    0.80    2.90 
  24  -2   0   73.29    5.70 
 -24   2   0   84.59    9.70 
 -24   2   0   82.99    9.60 
  23  -2   0    0.70    1.60 
 -23   2   0   -2.10    3.10 
 -23   2   0    0.80    2.70 
  22  -2   0    4.70    2.00 
 -22   2   0    0.70    2.70 
 -22   2   0    0.60    3.70 
  21  -2   0    1.10    1.30 
 -21   2   0    0.60    2.50 
 -21   2   0   -0.80    3.10 
  20  -2   0   50.49    4.10 
 -20   2   0   48.70    7.10 
 -20   2   0   50.39    6.70 
  19  -2   0    1.10    1.30 
 -19   2   0   -0.30    1.70 
 -19   2   0    6.20    3.40 
  18  -2   0   14.00    2.40 
 -18   2   0   13.00    3.40 
  17  -2   0    0.80    1.20 
 -17   2   0   -1.30    1.40 
  16  -2   0   24.80    3.40 
  16  -2   0   19.80    2.60 
 -16   2   0   16.40    3.50 
  15  -2   0    0.60    1.00 
  15  -2   0   -0.40    0.80 
 -15   2   0    1.10    1.60 
  14  -2   0   56.49    4.20 
  14  -2   0   54.49    3.50 
 -14   2   0   55.09    5.10 
  13  -2   0    0.50    0.70 
  13  -2   0   -1.40    0.70 
 -13   2   0   -1.00    1.30 
  12  -2   0   44.50    3.50 
 -12   2   0   47.60    4.30 
  11  -2   0    0.20    0.90 
 -11   2   0   -0.90    1.20 
  10  -2   0    1.30    0.90 
 -10   2   0    0.30    1.30 
   9  -2   0    0.40    0.70 
  -9   2   0   -0.20    1.10 
   8  -2   0   26.90    2.20 
  -8   2   0   26.70    3.20 
   7  -2   0    0.60    0.70 
  -7   2   0    0.10    1.00 
  -7   2   0   -0.30    1.00 
   6  -2   0  126.39    5.30 
  -6   2   0  129.69    6.00 
  -6   2   0  126.29    5.40 
   5  -2   0    0.00    0.50 
  -5   2   0    0.00    0.60 
  -5   2   0   -0.60    0.50 
   4  -2   0   93.89    4.30 
   4  -2   0  101.89    4.10 
  -4   2   0  100.79    4.20 
  -4   2   0   94.79    4.40 
   3  -2   0    0.10    0.30 
   3  -2   0    0.30    0.30 
   3  -2   0   -0.40    0.30 
  -3   2   0    0.10    0.30 
  -3   2   0   -0.30    0.30 
   2  -2   0 1174.18   37.00 
   2  -2   0 1122.89   36.80 
   2  -2   0 1155.28   36.80 
  -2   2   0 1131.19   36.80 
  -2   2   0 1157.08   37.00 
  -2   2   0 1135.79   36.70 
   1  -2   0    0.00    0.20 
   1  -2   0   -0.30    0.20 
   1  -2   0    0.20    0.20 
  -1   2   0    0.10    0.10 
  -1   2   0    0.40    0.30 
  -1   2   0    0.00    0.20 
  -1  -2   0   -0.30    0.20 
  -1  -2   0    0.30    0.20 
  -1  -2   0    0.10    0.30 
   1   2   0    0.30    0.30 
   1   2   0   -0.10    0.10 
   1   2   0    0.00    0.20 
  -2  -2   0 1152.08   36.10 
  -2  -2   0 1128.59   36.60 
  -2  -2   0 1113.29   36.40 
   2   2   0 1089.89   36.60 
   2   2   0 1140.19   36.00 
   2   2   0 1117.19   36.40 
  -3  -2   0   -0.50    0.40 
  -3  -2   0    0.20    0.50 
  -3  -2   0    0.20    0.40 
   3   2   0   -0.50    0.30 
   3   2   0    0.30    0.30 
   3   2   0    0.20    0.50 
  -4  -2   0   96.59    4.50 
  -4  -2   0  105.09    4.40 
  -4  -2   0  103.59    4.70 
   4   2   0  105.59    4.30 
   4   2   0   91.39    4.50 
   4   2   0  102.59    4.60 
  -5  -2   0   -0.40    0.70 
  -5  -2   0   -0.10    0.90 
  -5  -2   0    1.80    0.90 
   5   2   0    0.30    0.90 
   5   2   0    0.00    0.30 
   5   2   0    0.20    0.50 
  -6  -2   0  130.29    5.80 
  -6  -2   0  125.79    6.10 
  -6  -2   0  124.09    5.70 
   6   2   0  125.49    6.20 
  -7  -2   0   -0.30    0.80 
  -7  -2   0    0.10    0.80 
  -7  -2   0    0.20    1.50 
   7   2   0   -1.20    0.60 
  -8  -2   0   23.20    3.30 
  -8  -2   0   24.10    2.70 
   8   2   0   23.70    2.60 
  -9  -2   0   -0.80    1.80 
  -9  -2   0    0.80    1.20 
   9   2   0    0.50    1.00 
 -10  -2   0    1.30    1.20 
 -10  -2   0   -0.80    1.80 
  10   2   0    1.50    1.10 
 -11  -2   0   -1.40    1.80 
 -11  -2   0   -0.30    1.10 
  11   2   0   -1.00    1.00 
 -12  -2   0   39.70    5.20 
 -12  -2   0   50.39    5.20 
  12   2   0   49.00    3.90 
 -13  -2   0   -0.20    1.20 
 -13  -2   0   -1.70    1.70 
  13   2   0    1.80    1.20 
 -14  -2   0   49.00    5.50 
  14   2   0   52.09    4.20 
 -15  -2   0    1.60    1.80 
 -15  -2   0    1.40    1.50 
  15   2   0    1.20    1.20 
 -16  -2   0   18.70    3.90 
  16   2   0   14.20    2.80 
 -17  -2   0    0.10    1.00 
 -17  -2   0    2.00    2.10 
  17   2   0   -1.20    1.00 
 -18  -2   0   13.30    3.80 
  18   2   0   15.50    3.10 
 -19  -2   0    0.90    1.30 
 -19  -2   0   -3.00    1.70 
  19   2   0   -1.10    1.20 
 -20  -2   0   46.30    6.60 
  20   2   0   51.29    5.30 
 -21  -2   0   -1.80    2.00 
 -21  -2   0    1.10    2.50 
  21   2   0   -0.60    1.30 
 -22  -2   0    6.80    4.00 
 -22  -2   0    0.30    2.60 
  22   2   0    4.10    2.00 
 -23  -2   0   -4.60    3.10 
 -23  -2   0    0.20    2.70 
  23   2   0   -0.80    1.40 
 -24  -2   0   78.09    9.50 
 -24  -2   0   77.99    9.10 
  24   2   0   67.29    5.90 
 -25  -2   0   -3.40    2.20 
 -25  -2   0    4.60    4.50 
  25   2   0    0.90    2.00 
 -26  -2   0   25.70    6.40 
 -26  -2   0   16.50    5.10 
  26   2   0   15.70    3.80 
 -27  -2   0   -0.80    2.70 
 -27  -2   0   -1.70    3.80 
 -28  -2   0   94.49   11.30 
 -28  -2   0   95.29   10.90 
 -29  -2   0   -4.30    2.20 
 -29  -2   0    1.30    4.20 
 -30  -2   0  163.78   13.90 
 -30  -2   0  157.98   13.30 
 -31  -2   0    3.10    4.60 
 -31  -2   0   -1.00    3.00 
 -32  -2   0   23.70    6.60 
 -32  -2   0   25.20    7.30 
 -32   3   0   45.50    9.10 
 -31   3   0    1.60    4.10 
 -31   3   0    5.60    4.60 
 -30   3   0    1.50    4.00 
 -30   3   0    1.30    3.10 
 -29   3   0   -3.20    3.40 
 -29   3   0    2.10    3.20 
 -28   3   0    1.70    4.00 
 -28   3   0   -2.50    2.50 
 -27   3   0    4.10    3.30 
 -27   3   0    1.90    4.10 
 -26   3   0    3.00    4.00 
 -26   3   0    6.40    3.90 
 -25   3   0   -0.60    2.50 
 -25   3   0   -0.10    3.20 
  24  -3   0    1.60    1.70 
 -24   3   0   -3.80    3.20 
 -24   3   0   -0.10    3.20 
  23  -3   0   -1.80    1.20 
 -23   3   0   -0.10    3.00 
 -23   3   0   -1.40    2.60 
  22  -3   0   -1.60    1.40 
 -22   3   0   -1.70    3.50 
 -22   3   0    0.10    2.70 
  21  -3   0   -0.60    1.30 
 -21   3   0    0.10    2.60 
 -21   3   0    3.30    3.50 
  20  -3   0   19.70    2.90 
 -20   3   0   27.10    5.30 
  19  -3   0    0.20    1.10 
  19  -3   0    1.50    1.50 
 -19   3   0   -2.40    1.70 
  18  -3   0    3.80    1.80 
  18  -3   0    7.30    1.80 
 -18   3   0    3.80    2.50 
  17  -3   0    0.20    1.10 
  17  -3   0    1.90    1.10 
 -17   3   0   -0.90    1.50 
  16  -3   0  174.38    8.70 
  16  -3   0  179.98    7.80 
 -16   3   0  153.58    9.80 
  15  -3   0   -0.10    0.70 
  15  -3   0   -0.30    0.90 
 -15   3   0   -1.30    1.40 
  14  -3   0  192.88    9.00 
 -14   3   0  188.88   10.20 
  13  -3   0    0.50    1.00 
 -13   3   0   -2.10    1.30 
  12  -3   0   -0.30    0.90 
 -12   3   0    0.60    1.60 
  11  -3   0    1.40    0.90 
 -11   3   0   -1.80    1.20 
  10  -3   0  159.28    7.20 
 -10   3   0  162.48    8.30 
   9  -3   0   -0.70    0.70 
  -9   3   0    0.00    1.00 
   8  -3   0  170.78    7.20 
  -8   3   0  170.68    8.00 
   7  -3   0    0.00    0.70 
  -7   3   0    0.10    0.90 
   6  -3   0    1.00    0.80 
  -6   3   0    0.50    0.80 
  -6   3   0    0.60    0.90 
   5  -3   0    0.30    0.50 
   5  -3   0    1.20    0.80 
  -5   3   0    1.20    0.80 
  -5   3   0   -0.40    0.70 
   4  -3   0   44.50    2.30 
   4  -3   0   44.00    2.50 
   4  -3   0   45.00    2.60 
  -4   3   0   41.90    2.50 
  -4   3   0   46.40    2.60 
   3  -3   0    1.00    0.50 
   3  -3   0    0.30    0.50 
   3  -3   0    0.10    0.40 
  -3   3   0    0.30    0.50 
  -3   3   0    0.20    0.40 
  -3   3   0   -0.10    0.50 
   2  -3   0   94.39    4.20 
   2  -3   0   98.49    4.10 
   2  -3   0   96.79    3.80 
  -2   3   0   99.29    3.90 
  -2   3   0   98.79    4.20 
  -2   3   0   96.59    4.00 
   1  -3   0   -0.10    0.20 
   1  -3   0   -0.10    0.30 
   1  -3   0    0.20    0.50 
  -1   3   0   -0.50    0.40 
  -1   3   0   -0.20    0.30 
  -1   3   0    0.20    0.20 
   0  -3   0    1.00    0.50 
   0  -3   0    0.80    0.50 
   0  -3   0    1.50    0.40 
   0   3   0    0.50    0.40 
   0   3   0    1.70    0.40 
   0   3   0    1.40    0.60 
  -1  -3   0    0.00    0.30 
  -1  -3   0    0.10    0.50 
  -1  -3   0   -0.10    0.40 
   1   3   0    0.10    0.30 
   1   3   0   -0.10    0.40 
   1   3   0    0.00    0.40 
  -2  -3   0   99.09    4.60 
  -2  -3   0   98.29    3.90 
  -2  -3   0   97.69    4.40 
   2   3   0   98.29    4.40 
   2   3   0  103.29    3.90 
   2   3   0   96.09    4.50 
  -3  -3   0    1.10    0.70 
  -3  -3   0    0.50    0.60 
  -3  -3   0    0.20    0.40 
   3   3   0    0.00    0.30 
   3   3   0   -0.70    0.50 
   3   3   0    0.40    0.60 
  -4  -3   0   42.00    2.40 
  -4  -3   0   42.40    2.90 
  -4  -3   0   44.10    2.90 
   4   3   0   41.50    2.70 
   4   3   0   43.40    2.30 
   4   3   0   44.20    2.90 
  -5  -3   0    0.20    1.00 
  -5  -3   0   -0.40    0.60 
  -5  -3   0    0.60    0.60 
   5   3   0    0.20    0.50 
   5   3   0    0.00    0.80 
   5   3   0    0.30    0.80 
  -6  -3   0    0.80    0.90 
  -6  -3   0    0.00    0.80 
  -6  -3   0    1.50    1.40 
   6   3   0    0.60    1.00 
  -7  -3   0    0.30    1.50 
  -7  -3   0    0.80    1.00 
   7   3   0   -0.20    0.30 
  -8  -3   0  179.68    8.60 
  -8  -3   0  175.78    8.00 
  -9  -3   0   -0.10    1.80 
  -9  -3   0   -0.60    0.90 
   9   3   0    0.90    0.90 
 -10  -3   0  148.49    7.80 
 -10  -3   0  164.08    8.50 
  10   3   0  161.38    7.80 
 -11  -3   0    0.70    1.20 
 -11  -3   0    2.30    2.10 
  11   3   0   -1.10    1.00 
 -12  -3   0   -1.20    1.20 
 -12  -3   0    1.90    2.20 
  12   3   0    3.50    1.60 
 -13  -3   0    0.90    2.30 
 -13  -3   0   -1.80    1.20 
  13   3   0   -1.00    1.00 
 -14  -3   0  175.38    9.60 
 -14  -3   0  176.68   10.20 
  14   3   0  170.08    8.70 
 -15  -3   0    0.20    1.70 
 -15  -3   0   -4.60    1.80 
  15   3   0   -0.90    1.00 
 -16  -3   0  118.69    9.00 
 -16  -3   0  169.58    9.80 
  16   3   0  181.58    8.80 
 -17  -3   0    2.60    2.40 
 -17  -3   0    0.70    1.90 
  17   3   0    2.20    1.60 
 -18  -3   0    4.70    2.90 
 -18  -3   0   -0.60    1.60 
  18   3   0    3.30    1.80 
 -19  -3   0    0.20    1.10 
 -19  -3   0   -0.70    2.20 
  19   3   0    1.00    1.50 
 -20  -3   0   21.10    4.70 
  20   3   0   22.30    3.60 
 -21  -3   0   -0.90    2.30 
 -21  -3   0    0.20    1.60 
  21   3   0    0.20    1.70 
 -22  -3   0   -0.90    2.50 
 -22  -3   0   -0.40    1.90 
  22   3   0    6.50    2.60 
 -23  -3   0    0.10    2.70 
 -23  -3   0    2.20    3.10 
  23   3   0   -0.40    1.70 
 -24  -3   0    0.70    2.90 
 -24  -3   0    0.40    3.80 
  24   3   0    0.50    2.00 
 -25  -3   0    5.10    4.20 
 -25  -3   0   -1.70    2.60 
  25   3   0    0.30    2.10 
 -26  -3   0   -0.50    3.00 
 -26  -3   0   13.90    5.20 
  26   3   0   12.60    3.40 
 -27  -3   0    5.30    4.70 
 -27  -3   0    0.10    3.00 
  27   3   0   -1.60    3.10 
 -28  -3   0    3.80    3.70 
 -28  -3   0   -4.30    3.90 
 -29  -3   0    1.00    3.20 
 -29  -3   0   -0.80    3.80 
 -30  -3   0    4.80    4.30 
 -30  -3   0   -2.20    4.40 
 -31  -3   0    1.00    4.40 
 -31  -3   0   10.50    5.00 
 -32  -3   0   51.09    9.10 
 -32  -3   0   55.19    9.40 
 -32   4   0    1.80    4.00 
 -31   4   0   12.80    5.10 
 -31   4   0   -1.70    4.10 
 -30   4   0  302.97   18.70 
 -30   4   0  261.17   17.20 
 -29   4   0    6.70    4.40 
 -29   4   0    1.90    3.70 
 -28   4   0   64.49    9.00 
 -28   4   0   54.09    8.40 
 -27   4   0   -1.70    2.70 
 -27   4   0   -0.40    3.60 
 -26   4   0    7.20    4.40 
 -26   4   0    0.40    2.70 
 -25   4   0    7.70    4.10 
 -25   4   0   -5.20    2.20 
  24  -4   0   78.69    5.50 
 -24   4   0   85.09   10.00 
 -24   4   0   96.19   10.50 
  23  -4   0    0.50    1.40 
 -23   4   0    0.40    2.80 
 -23   4   0    0.10    3.30 
  22  -4   0  457.85   17.80 
 -22   4   0  456.65   22.00 
  21  -4   0    0.80    1.60 
  21  -4   0    2.20    1.50 
 -21   4   0   -0.50    2.70 
  20  -4   0  236.98   11.60 
  20  -4   0  237.58   10.40 
 -20   4   0  238.28   13.80 
  19  -4   0    0.00    1.10 
  19  -4   0   -0.40    1.20 
 -19   4   0   -2.00    1.50 
  18  -4   0   32.50    3.00 
  18  -4   0   34.20    4.30 
 -18   4   0   34.40    5.40 
  17  -4   0    0.90    1.30 
  17  -4   0    0.80    0.90 
 -17   4   0    1.80    2.10 
  16  -4   0    1.70    1.40 
 -16   4   0    1.60    1.80 
  15  -4   0   -0.70    0.90 
 -15   4   0    0.20    1.40 
  14  -4   0  425.76   16.50 
 -14   4   0  421.16   18.10 
  13  -4   0   -1.60    0.70 
 -13   4   0    0.90    1.60 
  12  -4   0  584.54   21.40 
 -12   4   0  604.34   23.20 
  11  -4   0    0.00    0.90 
 -11   4   0   -1.90    1.10 
  10  -4   0  179.38    7.90 
 -10   4   0  185.28    9.00 
   9  -4   0    0.30    0.90 
  -9   4   0    1.30    1.10 
   8  -4   0   -0.60    0.80 
  -8   4   0   -1.00    0.90 
   7  -4   0   -0.30    0.60 
   7  -4   0    0.50    0.90 
  -7   4   0   -0.30    1.00 
   6  -4   0   42.40    2.50 
   6  -4   0   37.30    2.80 
  -6   4   0   44.90    3.10 
   5  -4   0    0.20    0.70 
   5  -4   0    0.20    0.80 
  -5   4   0   -0.10    0.60 
  -5   4   0    1.90    1.10 
   4  -4   0   30.80    2.00 
   4  -4   0   32.50    2.40 
  -4   4   0   31.60    2.00 
  -4   4   0   28.90    2.30 
  -4   4   0   33.80    2.20 
   3  -4   0   -0.10    0.50 
   3  -4   0    0.30    0.70 
   3  -4   0    0.10    0.40 
  -3   4   0   -0.10    0.50 
  -3   4   0    0.10    0.80 
  -3   4   0    0.30    0.50 
   2  -4   0   98.59    4.60 
   2  -4   0   94.79    3.90 
   2  -4   0   96.29    4.40 
  -2   4   0  101.59    4.60 
  -2   4   0  101.39    4.40 
  -2   4   0   96.09    4.00 
   1  -4   0    0.60    0.70 
   1  -4   0   -0.20    0.40 
   1  -4   0   -0.20    0.20 
  -1   4   0    0.00    0.60 
  -1   4   0   -0.20    0.40 
  -1   4   0   -0.20    0.20 
   0  -4   0    2.20    0.90 
   0  -4   0    3.20    0.70 
   0  -4   0    2.00    0.70 
   0   4   0    3.50    0.70 
   0   4   0    2.90    1.00 
   0   4   0    3.30    1.00 
  -1  -4   0    1.00    0.60 
  -1  -4   0    0.30    0.70 
  -1  -4   0    0.00    0.40 
   1   4   0    0.90    0.70 
   1   4   0   -0.50    0.40 
   1   4   0   -0.20    0.60 
  -2  -4   0   95.29    4.70 
  -2  -4   0   99.09    4.90 
  -2  -4   0  101.59    4.10 
   2   4   0  100.69    4.00 
   2   4   0  105.69    5.00 
   2   4   0   95.69    4.70 
  -3  -4   0   -0.10    0.70 
  -3  -4   0   -0.30    0.40 
  -3  -4   0    0.10    0.70 
   3   4   0   -0.50    0.70 
   3   4   0    0.10    0.40 
   3   4   0   -0.60    0.70 
  -4  -4   0   27.50    1.90 
  -4  -4   0   30.00    2.60 
  -4  -4   0   30.70    2.60 
   4   4   0   30.60    2.70 
   4   4   0   31.70    2.00 
  -5  -4   0   -0.90    0.60 
  -5  -4   0    2.10    1.30 
   5   4   0   -0.20    1.00 
   5   4   0    0.80    0.60 
  -6  -4   0   39.50    2.70 
  -6  -4   0   35.50    3.70 
   6   4   0   40.40    3.30 
  -7  -4   0    0.30    1.50 
  -7  -4   0    0.20    0.80 
   7   4   0    1.70    1.30 
  -8  -4   0    2.50    2.00 
  -8  -4   0    1.40    1.10 
   8   4   0    1.90    1.20 
  -9  -4   0    0.10    1.10 
  -9  -4   0   -1.80    1.70 
   9   4   0    0.20    0.50 
 -10  -4   0  180.58    9.30 
 -10  -4   0  178.38    8.60 
 -11  -4   0    1.60    2.00 
 -11  -4   0    1.00    1.50 
  11   4   0   -0.50    0.90 
 -12  -4   0  581.54   22.40 
 -12  -4   0  585.34   23.00 
  12   4   0  586.34   22.20 
 -13  -4   0    3.80    1.90 
 -13  -4   0   -1.70    2.00 
  13   4   0   -0.20    1.20 
 -14  -4   0  407.76   17.50 
 -14  -4   0  424.76   18.20 
  14   4   0  403.26   16.80 
 -15  -4   0   -0.60    1.50 
 -15  -4   0   -0.80    2.10 
  15   4   0    2.40    1.60 
 -16  -4   0    1.00    2.10 
 -16  -4   0    3.80    3.00 
  16   4   0    2.00    1.40 
 -17  -4   0    0.60    1.80 
 -17  -4   0    1.90    2.90 
  17   4   0   -1.10    1.00 
 -18  -4   0   36.40    6.00 
 -18  -4   0   36.00    5.60 
  18   4   0   33.90    4.50 
 -19  -4   0    0.90    2.30 
 -19  -4   0    3.30    3.00 
  19   4   0   -0.60    1.40 
 -20  -4   0  226.08   13.20 
  20   4   0  222.28   11.60 
 -21  -4   0    3.20    3.00 
 -21  -4   0   -1.10    1.50 
  21   4   0    0.20    1.60 
 -22  -4   0  415.66   21.20 
  22   4   0  471.75   19.50 
 -23  -4   0    0.10    1.50 
 -23  -4   0    1.90    2.80 
  23   4   0    1.60    2.00 
 -24  -4   0   98.19   10.60 
  24   4   0   90.39    7.20 
 -25  -4   0   -1.20    2.90 
 -25  -4   0   -3.10    2.30 
  25   4   0    0.80    2.00 
 -26  -4   0   -3.00    2.40 
 -26  -4   0   -4.50    3.40 
  26   4   0    1.40    2.20 
 -27  -4   0   -0.10    2.70 
 -27  -4   0    0.80    3.80 
  27   4   0    1.50    2.20 
 -28  -4   0   83.19   10.50 
 -28  -4   0   66.59    9.30 
 -29  -4   0    8.00    5.30 
 -29  -4   0    1.40    3.90 
 -30  -4   0  343.97   20.50 
 -30  -4   0  328.27   20.10 
 -31  -4   0    1.60    3.70 
 -31  -4   0    2.90    5.10 
 -32  -4   0    7.60    5.30 
 -32  -4   0   19.20    6.50 
 -31   5   0    7.20    4.90 
 -31   5   0   -1.10    3.30 
 -30   5   0    4.30    4.30 
 -30   5   0   -0.10    3.70 
 -29   5   0    2.90    3.70 
 -29   5   0    1.00    3.80 
 -28   5   0    6.80    4.90 
 -28   5   0   10.20    4.50 
 -27   5   0   -1.70    2.90 
 -27   5   0   -4.60    3.00 
 -26   5   0   30.80    6.60 
 -26   5   0   20.00    5.30 
 -25   5   0    3.90    3.70 
 -25   5   0    5.50    3.30 
  24  -5   0   10.40    2.50 
 -24   5   0    5.80    3.30 
  23  -5   0   -1.60    1.40 
 -23   5   0    4.00    3.10 
  22  -5   0   56.99    5.30 
  22  -5   0   47.40    4.30 
 -22   5   0   59.39    7.70 
  21  -5   0    0.10    1.50 
  21  -5   0   -0.10    1.30 
 -21   5   0   -1.90    2.10 
  20  -5   0   42.70    5.00 
  20  -5   0   36.30    3.80 
 -20   5   0   31.00    5.20 
  19  -5   0    0.00    1.10 
  19  -5   0    0.10    1.30 
 -19   5   0    0.40    2.10 
  18  -5   0   18.90    3.10 
 -18   5   0   12.60    3.50 
  17  -5   0    0.20    1.00 
 -17   5   0    0.70    1.70 
  16  -5   0    5.50    1.80 
 -16   5   0    9.20    2.80 
  15  -5   0    0.10    1.00 
 -15   5   0    1.70    1.80 
  14  -5   0   13.30    2.40 
 -14   5   0   15.20    3.40 
  13  -5   0    0.10    1.00 
 -13   5   0   -0.70    1.30 
  12  -5   0    0.30    1.00 
 -12   5   0    2.40    1.80 
  11  -5   0   -0.20    0.80 
 -11   5   0    2.50    1.70 
  10  -5   0    5.80    1.50 
 -10   5   0    7.30    1.90 
   9  -5   0    0.20    1.00 
   9  -5   0   -0.20    0.70 
  -9   5   0    1.50    1.20 
   8  -5   0  218.98    9.20 
   8  -5   0  234.18    8.90 
  -8   5   0  219.48    9.80 
   7  -5   0    0.70    0.70 
   7  -5   0    0.50    0.90 
  -7   5   0   -0.10    0.80 
   6  -5   0    1.80    0.90 
   6  -5   0   -0.10    1.00 
  -6   5   0    0.30    0.90 
   5  -5   0    2.00    0.90 
   5  -5   0   -0.40    1.10 
  -5   5   0    1.40    0.70 
  -5   5   0   -0.10    0.60 
   4  -5   0   29.30    2.50 
   4  -5   0   27.80    2.20 
  -4   5   0   26.50    2.00 
  -4   5   0   25.30    2.00 
   3  -5   0   -0.20    1.00 
   3  -5   0    1.60    0.80 
   3  -5   0   -0.30    0.40 
  -3   5   0    0.00    1.00 
  -3   5   0    0.40    0.50 
  -3   5   0    0.40    0.70 
   2  -5   0   24.10    1.60 
   2  -5   0   28.10    2.20 
   2  -5   0   25.40    2.30 
  -2   5   0   24.10    2.60 
  -2   5   0   24.50    2.10 
  -2   5   0   26.70    1.70 
   1  -5   0    0.60    0.90 
   1  -5   0   -0.30    0.60 
  -1   5   0   -0.10    0.30 
  -1   5   0    0.70    0.90 
  -1   5   0    0.40    0.70 
   0  -5   0    2.70    1.00 
   0  -5   0    6.70    1.50 
   0   5   0    1.90    0.80 
   0   5   0    6.00    1.40 
  -1  -5   0   -1.40    0.70 
  -1  -5   0    0.40    0.70 
  -1  -5   0   -0.30    0.50 
   1   5   0   -0.10    0.70 
   1   5   0   -0.80    0.40 
   1   5   0    0.60    0.90 
  -2  -5   0   25.60    2.40 
  -2  -5   0   23.00    1.70 
   2   5   0   26.00    1.70 
   2   5   0   20.20    2.40 
  -3  -5   0   -0.10    0.50 
  -3  -5   0   -0.70    1.00 
   3   5   0   -0.80    0.80 
   3   5   0    0.00    0.50 
  -4  -5   0   27.60    2.00 
  -4  -5   0   26.10    3.00 
   4   5   0   25.10    1.90 
   4   5   0   25.50    2.90 
  -5  -5   0   -1.00    1.50 
  -5  -5   0    1.20    0.80 
   5   5   0    0.30    1.10 
   5   5   0    0.30    0.60 
  -6  -5   0    1.10    1.50 
  -6  -5   0    0.60    0.90 
   6   5   0   -0.40    1.10 
  -7  -5   0    0.30    1.70 
  -7  -5   0    0.20    1.00 
   7   5   0   -0.70    1.10 
  -8  -5   0  218.68   10.40 
  -8  -5   0  236.58    9.70 
   8   5   0  227.48   10.40 
  -9  -5   0   -0.40    0.90 
  -9  -5   0    0.80    2.10 
   9   5   0    2.00    1.40 
 -10  -5   0    8.20    2.10 
 -10  -5   0    8.20    2.70 
  10   5   0    4.20    1.70 
 -11  -5   0   -0.80    1.20 
 -11  -5   0   -1.50    1.90 
  11   5   0   -0.20    0.50 
 -12  -5   0   -0.50    2.20 
 -12  -5   0   -0.30    1.40 
  12   5   0    0.10    0.60 
 -13  -5   0    0.10    2.00 
 -13  -5   0    0.20    1.50 
  13   5   0   -0.30    1.10 
 -14  -5   0   11.40    2.90 
 -14  -5   0   11.50    3.30 
  14   5   0   12.50    2.90 
 -15  -5   0   -1.40    1.40 
 -15  -5   0    0.00    2.50 
  15   5   0   -0.80    1.10 
 -16  -5   0    5.10    2.50 
 -16  -5   0    6.20    3.30 
  16   5   0    7.90    2.40 
 -17  -5   0    0.60    3.00 
 -17  -5   0    0.00    2.00 
  17   5   0   -1.60    1.20 
 -18  -5   0   13.60    3.70 
 -18  -5   0   10.80    4.20 
  18   5   0   14.60    3.30 
 -19  -5   0   -0.40    3.20 
 -19  -5   0    0.40    2.20 
  19   5   0    0.70    1.70 
 -20  -5   0   38.60    6.10 
 -20  -5   0   42.60    6.90 
  20   5   0   47.50    5.80 
 -21  -5   0   -1.30    3.40 
 -21  -5   0    4.30    2.90 
  21   5   0   -1.10    1.50 
 -22  -5   0   40.00    6.30 
 -22  -5   0   27.20    5.90 
  22   5   0   51.99    6.30 
 -23  -5   0    0.20    1.90 
 -23  -5   0    1.90    3.20 
  23   5   0   -0.50    1.90 
 -24  -5   0   11.10    4.70 
  24   5   0   19.00    3.90 
 -25  -5   0   -0.70    2.70 
 -25  -5   0    0.30    2.00 
  25   5   0    1.40    2.10 
 -26  -5   0   11.10    4.50 
 -26  -5   0   19.90    5.20 
  26   5   0   25.90    4.70 
 -27  -5   0   -5.60    2.60 
 -27  -5   0   -0.20    3.90 
  27   5   0   -0.90    2.10 
 -28  -5   0    5.70    5.30 
 -28  -5   0   18.90    5.50 
 -29  -5   0   -1.60    4.60 
 -29  -5   0   -5.90    3.10 
 -30  -5   0    4.20    5.10 
 -30  -5   0    1.70    3.80 
 -31  -5   0    1.90    4.30 
 -31  -5   0   -1.50    4.40 
 -32  -5   0   63.09    9.90 
 -32  -5   0   81.49   11.60 
 -32   6   0   -2.00    3.30 
 -31   6   0   -5.50    2.90 
 -31   6   0    6.00    5.10 
 -30   6   0   16.00    5.60 
 -30   6   0   13.40    5.50 
 -29   6   0    0.90    2.90 
 -29   6   0    4.20    4.30 
 -28   6   0    8.90    4.90 
 -28   6   0    5.50    3.70 
 -27   6   0   -0.10    4.00 
 -27   6   0    1.70    2.90 
 -26   6   0    4.80    3.50 
 -26   6   0   -2.40    2.90 
 -25   6   0    1.30    2.70 
  24  -6   0   54.09    7.00 
  24  -6   0   52.09    5.10 
 -24   6   0   44.30    7.50 
  23  -6   0   -0.20    1.40 
  23  -6   0   -1.50    1.40 
 -23   6   0    6.80    3.40 
  22  -6   0  350.36   16.00 
  22  -6   0  358.56   14.40 
 -22   6   0  355.16   18.60 
  21  -6   0    1.30    1.40 
  21  -6   0    2.60    1.80 
 -21   6   0   -4.10    1.90 
  20  -6   0  321.57   14.70 
  20  -6   0  343.47   13.40 
 -20   6   0  323.37   16.90 
  19  -6   0    0.70    1.20 
 -19   6   0    0.00    1.90 
  18  -6   0  121.99    7.30 
 -18   6   0  138.09    9.20 
  17  -6   0    0.60    1.10 
 -17   6   0   -1.40    1.60 
  16  -6   0    5.60    1.80 
 -16   6   0    0.70    1.60 
  15  -6   0   -1.50    0.90 
 -15   6   0   -0.70    1.30 
  14  -6   0   50.19    3.90 
 -14   6   0   36.50    4.90 
  13  -6   0    1.30    1.20 
 -13   6   0   -1.30    1.30 
  12  -6   0   80.59    4.90 
 -12   6   0   78.49    5.90 
  11  -6   0   -1.40    0.80 
 -11   6   0   -2.40    1.00 
  10  -6   0    0.30    1.00 
 -10   6   0    1.60    1.40 
   9  -6   0   -0.90    0.80 
  -9   6   0    0.70    1.10 
   8  -6   0  214.98    9.20 
  -8   6   0  207.88    9.40 
   7  -6   0   -1.20    1.10 
  -7   6   0   -0.50    0.80 
   6  -6   0  238.08   10.10 
  -6   6   0  250.27   10.00 
  -6   6   0  242.98    9.40 
   5  -6   0   -1.60    1.10 
  -5   6   0   -0.20    0.70 
  -5   6   0   -0.40    0.60 
   4  -6   0    4.90    1.70 
  -4   6   0    3.10    1.10 
  -4   6   0    3.50    1.00 
   3  -6   0    2.10    1.50 
  -3   6   0    0.20    0.80 
  -3   6   0    0.70    0.60 
   2  -6   0   93.49    5.10 
   2  -6   0   90.39    4.10 
  -2   6   0   93.19    4.80 
  -2   6   0   95.79    4.10 
   1  -6   0   -1.00    1.10 
  -1   6   0    1.30    1.00 
  -1   6   0   -0.40    0.60 
  -1   6   0   -0.30    0.40 
   0  -6   0   31.70    2.30 
   0  -6   0   29.80    2.90 
   0   6   0   36.50    2.30 
   0   6   0   27.20    3.00 
  -1  -6   0    1.60    1.60 
  -1  -6   0    0.30    0.70 
   1   6   0    0.80    1.00 
   1   6   0    0.10    0.60 
  -2  -6   0   92.49    4.30 
  -2  -6   0   91.89    5.20 
   2   6   0   90.39    5.30 
   2   6   0   97.39    4.20 
  -3  -6   0   -0.40    0.70 
  -3  -6   0   -0.10    1.30 
   3   6   0    0.30    0.60 
   3   6   0   -0.40    1.00 
  -4  -6   0    3.30    1.80 
  -4  -6   0    2.70    1.00 
   4   6   0    2.60    0.90 
   4   6   0    4.60    1.70 
  -5  -6   0    0.00    1.50 
  -5  -6   0   -0.40    0.70 
   5   6   0   -2.20    0.80 
  -6  -6   0  240.08    9.40 
  -6  -6   0  242.18   10.60 
   6   6   0  228.58   10.60 
  -7  -6   0    1.40    1.10 
  -7  -6   0   -1.20    1.50 
   7   6   0   -0.20    1.20 
  -8  -6   0  212.18   10.20 
  -8  -6   0  220.98    9.20 
   8   6   0  202.98   10.20 
  -9  -6   0    0.00    1.00 
  -9  -6   0   -1.10    1.60 
   9   6   0    0.20    1.20 
 -10  -6   0    0.70    1.30 
 -10  -6   0   -0.60    1.80 
  10   6   0   -0.50    1.20 
 -11  -6   0    1.20    1.40 
 -11  -6   0    1.30    2.10 
  11   6   0    1.50    1.50 
 -12  -6   0   82.59    6.50 
 -12  -6   0   75.49    5.30 
  12   6   0   56.49    5.00 
 -13  -6   0    0.70    2.00 
 -13  -6   0    0.80    1.50 
  13   6   0    0.20    0.70 
 -14  -6   0   40.50    4.90 
 -14  -6   0   40.70    5.80 
 -15  -6   0    0.00    1.50 
 -15  -6   0    0.30    2.40 
  15   6   0    0.80    1.40 
 -16  -6   0    3.70    2.20 
 -16  -6   0    9.40    3.60 
  16   6   0    1.20    1.60 
 -17  -6   0    2.30    3.20 
 -17  -6   0    3.60    2.40 
  17   6   0   -1.00    1.40 
 -18  -6   0  140.29   10.30 
 -18  -6   0  132.99    9.10 
  18   6   0  138.19    8.70 
 -19  -6   0    2.50    2.60 
 -19  -6   0    1.70    3.50 
  19   6   0    1.20    1.90 
 -20  -6   0  367.66   18.50 
 -20  -6   0  324.37   16.90 
  20   6   0  329.77   15.90 
 -21  -6   0   -0.30    2.10 
 -21  -6   0   -2.30    3.40 
  21   6   0    1.40    2.10 
 -22  -6   0  345.37   18.40 
 -22  -6   0  383.86   19.70 
  22   6   0  368.36   17.20 
 -23  -6   0    3.30    3.10 
 -23  -6   0    2.20    3.90 
  23   6   0    0.90    2.00 
 -24  -6   0   31.70    6.40 
 -24  -6   0   37.00    6.50 
  24   6   0   51.79    6.40 
 -25  -6   0   -2.50    2.80 
 -25  -6   0   -1.50    1.80 
  25   6   0   -1.60    1.80 
 -26  -6   0   -0.60    1.90 
 -26  -6   0    5.20    3.80 
  26   6   0    2.50    2.50 
 -27  -6   0    1.10    3.30 
 -27  -6   0   -2.10    2.50 
  27   6   0   -1.10    2.20 
 -28  -6   0    3.00    4.30 
 -28  -6   0   -0.90    3.70 
 -29  -6   0    4.50    5.30 
 -29  -6   0   -3.10    3.50 
 -30  -6   0   20.10    6.50 
 -30  -6   0   11.20    6.00 
 -31  -6   0   -2.40    3.70 
 -31  -6   0   -4.60    4.30 
 -32  -6   0    0.10    4.60 
 -32  -6   0    2.20    4.40 
 -32   7   0   -0.30    3.90 
 -31   7   0   -1.90    3.20 
 -30   7   0    3.20    4.10 
 -30   7   0    1.90    3.40 
 -29   7   0    4.30    4.60 
 -29   7   0    6.90    4.40 
 -28   7   0    2.60    3.80 
 -28   7   0   -1.80    2.50 
 -27   7   0    2.10    3.20 
 -26   7   0   18.00    5.40 
  25  -7   0    0.80    1.80 
 -25   7   0   -0.90    2.70 
  24  -7   0   10.70    2.80 
 -24   7   0    2.90    3.00 
  23  -7   0   -1.00    1.50 
  23  -7   0   -0.90    1.30 
 -23   7   0    0.70    2.70 
  22  -7   0  141.29    8.60 
  22  -7   0  146.79    7.50 
 -22   7   0  140.39   10.80 
  21  -7   0   -0.20    1.60 
 -21   7   0   -1.50    1.90 
  20  -7   0   33.30    4.40 
 -20   7   0   22.30    4.90 
  19  -7   0   -1.20    1.00 
 -19   7   0    1.70    2.00 
  18  -7   0    4.30    1.90 
 -18   7   0    3.60    2.60 
  17  -7   0   -1.70    1.00 
 -17   7   0    0.90    2.00 
  16  -7   0   28.60    3.60 
 -16   7   0   29.70    4.90 
  15  -7   0    1.10    1.30 
 -15   7   0   -0.10    1.50 
  14  -7   0  566.54   21.20 
 -14   7   0  560.34   23.00 
  13  -7   0    1.40    1.20 
 -13   7   0   -0.80    1.10 
  12  -7   0   22.50    3.10 
 -12   7   0   20.90    3.70 
  11  -7   0    0.00    1.10 
 -11   7   0   -0.50    1.10 
  10  -7   0  315.67   13.00 
 -10   7   0  323.07   13.70 
   9  -7   0    0.90    1.30 
  -9   7   0    1.50    1.40 
   8  -7   0   44.10    3.70 
  -8   7   0   49.70    3.90 
   7  -7   0   -0.30    1.30 
  -7   7   0    0.10    0.80 
  -7   7   0    0.40    1.00 
   6  -7   0   16.70    2.70 
  -6   7   0   17.30    2.10 
  -6   7   0   16.70    2.20 
   5  -7   0    1.50    1.60 
  -5   7   0   -0.40    0.70 
  -5   7   0    0.50    0.90 
   4  -7   0   16.80    2.70 
  -4   7   0   16.10    1.90 
  -4   7   0   18.80    2.40 
   3  -7   0    2.00    1.60 
  -3   7   0    0.30    0.60 
  -3   7   0    0.90    1.00 
   2  -7   0  130.69    6.60 
  -2   7   0  116.89    5.10 
  -2   7   0  119.99    6.10 
   1  -7   0   -0.70    1.60 
  -1   7   0    0.10    0.30 
  -1   7   0   -0.20    0.90 
  -1   7   0    1.10    0.90 
   0  -7   0    0.60    1.70 
   0  -7   0    1.60    0.90 
   0   7   0    1.90    0.90 
   0   7   0   -0.40    0.90 
  -1  -7   0    1.60    1.80 
  -1  -7   0   -0.10    0.80 
   1   7   0    0.80    0.80 
   1   7   0    0.50    0.90 
  -2  -7   0  121.49    6.60 
  -2  -7   0  119.99    5.40 
   2   7   0  122.49    6.60 
   2   7   0  124.09    5.40 
  -3  -7   0    1.20    1.80 
  -3  -7   0    0.90    0.80 
   3   7   0    0.90    0.70 
   3   7   0    0.50    1.10 
  -4  -7   0   14.70    1.90 
  -4  -7   0   15.10    2.90 
   4   7   0   15.50    3.00 
   4   7   0   20.80    2.10 
  -5  -7   0   -1.40    1.80 
  -5  -7   0   -0.10    0.80 
   5   7   0    1.40    1.40 
  -6  -7   0   16.50    2.20 
  -6  -7   0   25.20    3.50 
   6   7   0   14.50    2.80 
  -7  -7   0    2.30    2.00 
  -7  -7   0    0.00    0.80 
   7   7   0    1.60    1.40 
  -8  -7   0   39.80    4.70 
  -8  -7   0   49.60    3.50 
   8   7   0   42.30    4.80 
  -9  -7   0   -0.30    1.00 
  -9  -7   0    2.40    2.00 
   9   7   0    1.30    1.40 
 -10  -7   0  324.27   13.40 
 -10  -7   0  310.87   14.40 
  10   7   0  332.17   14.60 
 -11  -7   0    1.60    2.40 
 -11  -7   0    0.30    1.20 
  11   7   0   -0.20    1.40 
 -12  -7   0   23.70    3.60 
 -12  -7   0   16.00    3.90 
  12   7   0   17.90    3.50 
 -13  -7   0   -0.90    1.20 
 -13  -7   0    2.30    2.70 
  13   7   0    0.20    1.40 
 -14  -7   0  569.34   22.50 
 -14  -7   0  565.54   21.30 
  14   7   0  426.96   20.60 
 -15  -7   0   -4.00    2.20 
 -15  -7   0    1.30    1.80 
  15   7   0   -0.10    0.70 
 -16  -7   0   35.00    5.80 
 -16  -7   0   29.00    4.40 
 -17  -7   0   -2.00    2.90 
 -17  -7   0   -1.50    1.70 
  17   7   0   -1.70    1.30 
 -18  -7   0    0.70    3.70 
 -18  -7   0    4.90    2.90 
  18   7   0    1.80    2.00 
 -19  -7   0   -2.30    2.00 
 -19  -7   0    1.30    3.60 
  19   7   0    0.20    1.90 
 -20  -7   0   21.00    5.60 
 -20  -7   0   28.90    5.40 
  20   7   0   24.90    4.50 
 -21  -7   0   -1.10    4.10 
 -21  -7   0    2.10    2.70 
  21   7   0   -2.10    1.70 
 -22  -7   0  139.79   11.60 
 -22  -7   0  164.38   11.40 
  22   7   0  147.89    9.90 
 -23  -7   0    4.80    3.70 
 -23  -7   0    0.80    4.20 
  23   7   0   -0.90    1.90 
 -24  -7   0    4.80    4.50 
 -24  -7   0    4.00    3.20 
  24   7   0   10.50    3.50 
 -25  -7   0    3.70    4.10 
 -25  -7   0   -3.40    2.50 
  25   7   0    2.10    2.30 
 -26  -7   0    3.70    3.50 
 -26  -7   0   13.40    4.90 
  26   7   0    7.00    3.20 
 -27  -7   0    1.00    3.50 
 -27  -7   0   -0.80    2.10 
  27   7   0   -1.00    2.10 
 -28  -7   0    0.10    3.50 
 -28  -7   0    1.90    2.60 
  28   7   0   -0.50    2.50 
 -29  -7   0   -0.60    3.50 
 -29  -7   0    1.10    3.70 
 -30  -7   0   -4.90    4.40 
 -30  -7   0   -0.10    3.60 
 -31  -7   0   -3.90    3.50 
 -31  -7   0   -3.80    5.00 
 -32  -7   0   -0.30    3.80 
 -32  -7   0   -3.40    4.60 
 -31   8   0   -1.50    3.20 
 -30   8   0   -2.30    3.10 
 -30   8   0    0.40    3.90 
 -29   8   0    2.10    4.10 
 -29   8   0   -2.70    2.90 
 -28   8   0    6.80    4.00 
  27  -8   0    2.00    1.60 
 -27   8   0   -1.40    2.40 
  26  -8   0    1.50    1.80 
 -26   8   0   -0.10    3.10 
  25  -8   0    1.40    1.70 
 -25   8   0    0.10    2.60 
  24  -8   0   24.10    4.10 
 -24   8   0   11.10    4.00 
  23  -8   0    0.20    1.60 
  23  -8   0    0.00    1.30 
 -23   8   0    3.20    2.90 
  22  -8   0   21.90    3.80 
 -22   8   0   14.70    4.20 
  21  -8   0    3.10    2.00 
 -21   8   0   -1.00    2.30 
  20  -8   0  142.39    8.60 
 -20   8   0  188.28   11.50 
  19  -8   0    0.70    1.50 
 -19   8   0    3.90    2.80 
  18  -8   0  274.87   12.80 
 -18   8   0  301.97   15.30 
  17  -8   0   -0.20    1.30 
 -17   8   0   -0.20    1.90 
  16  -8   0  178.48    9.10 
 -16   8   0  189.58   11.00 
  15  -8   0    0.50    1.20 
 -15   8   0    0.60    1.80 
  14  -8   0  136.59    7.50 
 -14   8   0  147.19    9.00 
  13  -8   0    1.10    1.20 
 -13   8   0    0.00    1.30 
  12  -8   0    0.90    1.30 
 -12   8   0    0.80    1.40 
  11  -8   0   -1.50    1.10 
 -11   8   0   -1.30    1.00 
  10  -8   0    0.50    1.40 
 -10   8   0    2.90    1.70 
   9  -8   0   -0.80    1.20 
  -9   8   0   -1.20    0.80 
   8  -8   0  550.74   20.60 
  -8   8   0  561.64   20.60 
  -8   8   0  537.15   19.50 
   7  -8   0   -1.20    1.20 
  -7   8   0   -0.90    0.70 
  -7   8   0    1.10    1.00 
   6  -8   0  649.43   23.70 
  -6   8   0  630.54   22.80 
  -6   8   0  656.23   22.90 
   5  -8   0   -1.40    1.60 
  -5   8   0   -0.30    0.80 
  -5   8   0    0.50    0.90 
   4  -8   0   36.00    4.20 
  -4   8   0   33.20    2.50 
  -4   8   0   36.30    3.10 
   3  -8   0   -3.20    1.40 
  -3   8   0    0.20    0.60 
  -3   8   0    0.90    1.00 
   2  -8   0  252.97   11.40 
  -2   8   0  265.17    9.90 
  -2   8   0  269.57   11.10 
   1  -8   0    0.40    1.80 
  -1   8   0    0.10    0.30 
  -1   8   0    0.50    1.00 
   0  -8   0    5.80    2.30 
   0  -8   0    8.00    1.60 
   0   8   0    9.50    2.20 
  -1  -8   0   -0.50    0.80 
   1   8   0    0.50    0.90 
   1   8   0   -1.00    1.00 
  -2  -8   0  243.58   11.60 
  -2  -8   0  277.77   10.40 
   2   8   0  255.07   11.70 
   2   8   0  291.27   10.40 
  -3  -8   0    0.60    0.80 
  -3  -8   0    4.60    2.20 
   3   8   0   -0.20    1.30 
   3   8   0    0.90    1.00 
  -4  -8   0   33.40    4.20 
  -4  -8   0   35.60    2.70 
   4   8   0   40.60    4.40 
  -5  -8   0    1.00    1.10 
  -5  -8   0    1.30    2.00 
   5   8   0   -0.20    1.20 
  -6  -8   0  632.34   22.00 
  -6  -8   0  634.04   23.70 
   6   8   0  604.34   23.90 
  -7  -8   0    0.80    1.10 
  -7  -8   0   -0.40    2.00 
   7   8   0   -1.00    0.90 
  -8  -8   0  543.45   19.90 
  -8  -8   0  535.65   21.40 
   8   8   0  553.24   21.80 
  -9  -8   0    2.30    1.40 
  -9  -8   0    0.10    1.80 
   9   8   0    0.60    1.50 
 -10  -8   0    1.40    1.40 
 -10  -8   0   -0.10    2.20 
  10   8   0   -2.00    1.20 
 -11  -8   0   -0.60    2.10 
 -11  -8   0   -0.50    1.20 
  11   8   0    0.00    1.50 
 -12  -8   0    5.10    2.70 
 -12  -8   0    0.30    1.40 
  12   8   0    2.70    1.70 
 -13  -8   0   -0.30    1.50 
 -13  -8   0   -1.20    2.10 
  13   8   0   -2.40    1.20 
 -14  -8   0  145.89    8.50 
 -14  -8   0  137.89    9.50 
  14   8   0  138.79    8.80 
 -15  -8   0    0.80    1.80 
 -15  -8   0   -1.90    2.30 
  15   8   0   -0.80    1.30 
 -16  -8   0  179.78   11.60 
 -16  -8   0  182.88   10.50 
 -17  -8   0   -2.10    1.60 
 -17  -8   0   -0.40    3.20 
  17   8   0    0.20    1.00 
 -18  -8   0  284.57   14.30 
 -18  -8   0  307.47   15.90 
  18   8   0  215.78   12.90 
 -19  -8   0    4.10    4.40 
 -19  -8   0   -3.20    2.10 
  19   8   0    0.80    1.80 
 -20  -8   0  161.08   12.00 
 -20  -8   0  156.18   10.90 
  20   8   0  154.48   10.10 
 -21  -8   0    1.10    2.90 
 -21  -8   0   -7.20    3.50 
  21   8   0   -0.10    2.10 
 -22  -8   0   41.60    7.60 
 -22  -8   0   19.90    5.10 
  22   8   0   16.30    4.20 
 -23  -8   0   -1.50    3.80 
 -23  -8   0   -3.00    2.20 
  23   8   0    2.00    2.30 
 -24  -8   0   20.20    5.40 
 -24  -8   0   20.70    6.40 
  24   8   0   14.70    4.10 
 -25  -8   0    2.90    4.20 
 -25  -8   0    3.90    3.30 
  25   8   0   -0.30    2.00 
 -26  -8   0    6.40    4.00 
 -26  -8   0    1.10    4.20 
  26   8   0   -0.10    2.40 
 -27  -8   0    2.00    3.80 
 -27  -8   0    2.10    4.20 
  27   8   0   -0.30    2.40 
 -28  -8   0   -1.90    3.00 
 -28  -8   0   -2.10    2.30 
  28   8   0    0.80    2.70 
 -29  -8   0   -0.60    2.60 
 -29  -8   0    1.50    4.00 
 -30  -8   0   -4.40    3.50 
 -30  -8   0   -5.10    3.00 
 -31  -8   0   -0.70    4.30 
 -31  -8   0   -5.50    3.30 
 -32  -8   0   24.20    7.80 
 -31   9   0   -0.70    3.80 
 -30   9   0    6.40    4.70 
 -30   9   0   -5.70    2.70 
 -29   9   0    4.00    4.00 
  28  -9   0   27.60    4.50 
 -28   9   0   22.40    5.70 
  27  -9   0    1.80    1.90 
 -27   9   0   -1.80    2.50 
  26  -9   0   68.49    6.30 
 -26   9   0   65.39    9.10 
  25  -9   0    0.20    1.50 
 -25   9   0    2.30    2.80 
  24  -9   0    5.50    2.20 
 -24   9   0    7.50    3.60 
  23  -9   0    2.00    1.70 
 -23   9   0    1.30    2.80 
  22  -9   0   33.60    4.70 
 -22   9   0   30.20    5.60 
  21  -9   0    2.90    1.90 
 -21   9   0   -2.50    2.00 
  20  -9   0   38.20    4.80 
 -20   9   0   30.50    5.50 
  19  -9   0    0.90    1.70 
 -19   9   0   -1.00    1.70 
  18  -9   0   28.80    4.00 
 -18   9   0   29.80    5.20 
  17  -9   0    0.90    1.40 
 -17   9   0    1.20    2.20 
  16  -9   0   30.30    4.00 
 -16   9   0   32.80    5.10 
  15  -9   0   -0.90    1.20 
 -15   9   0    0.50    1.50 
  14  -9   0  359.16   15.10 
 -14   9   0  360.96   16.50 
  13  -9   0    0.70    1.30 
 -13   9   0   -2.20    0.90 
  12  -9   0   35.80    4.10 
 -12   9   0   18.10    3.20 
  11  -9   0    1.00    1.50 
 -11   9   0   -1.80    0.80 
  10  -9   0  538.45   20.50 
 -10   9   0  522.45   20.60 
   9  -9   0    0.20    1.50 
  -9   9   0   -0.20    1.20 
   8  -9   0   10.20    2.50 
  -8   9   0   10.40    1.90 
  -8   9   0   10.10    2.10 
   7  -9   0   -0.50    1.40 
  -7   9   0   -0.30    0.70 
  -7   9   0    0.70    1.00 
   6  -9   0    2.30    2.00 
  -6   9   0    4.90    1.50 
  -6   9   0    4.90    1.40 
   5  -9   0   -0.30    1.70 
  -5   9   0   -0.70    0.80 
  -5   9   0    0.30    0.80 
   4  -9   0  389.46   16.00 
  -4   9   0  398.06   15.60 
  -4   9   0  400.16   14.60 
   3  -9   0    1.20    2.10 
  -3   9   0    0.40    0.70 
  -3   9   0   -1.30    1.00 
   2  -9   0   11.40    2.80 
  -2   9   0    8.90    2.00 
  -2   9   0    7.40    1.30 
   1  -9   0    0.40    2.00 
  -1   9   0   -0.10    0.20 
  -1   9   0    0.10    1.10 
   0  -9   0   -1.50    2.10 
   0   9   0    0.80    1.30 
  -1  -9   0    1.70    1.10 
  -1  -9   0   -0.20    2.10 
   1   9   0    0.00    1.30 
  -2  -9   0    9.40    3.10 
  -2  -9   0    5.10    1.40 
   2   9   0    2.10    1.40 
  -3  -9   0    0.20    2.10 
  -3  -9   0    0.60    0.90 
   3   9   0   -0.50    0.90 
  -4  -9   0  376.96   16.10 
  -4  -9   0  395.96   14.50 
   4   9   0  382.76   16.40 
  -5  -9   0   -1.10    2.10 
  -5  -9   0    0.40    1.00 
   5   9   0   -1.20    1.10 
  -6  -9   0    4.40    1.40 
  -6  -9   0    4.00    2.60 
   6   9   0    5.90    2.30 
  -7  -9   0    0.60    1.10 
  -7  -9   0    0.60    1.90 
   7   9   0    2.20    1.70 
  -8  -9   0    8.10    1.90 
  -8  -9   0    5.10    2.80 
   8   9   0    6.30    2.30 
  -9  -9   0   -1.10    2.30 
  -9  -9   0   -2.10    1.00 
   9   9   0    2.20    1.90 
 -10  -9   0  528.35   21.70 
 -10  -9   0  514.95   19.90 
  10   9   0  533.25   21.90 
 -11  -9   0    0.80    1.30 
 -11  -9   0   -0.50    2.10 
  11   9   0   -1.90    1.20 
 -12  -9   0   32.70    5.30 
 -12  -9   0   28.30    3.80 
  12   9   0   27.60    4.40 
 -13  -9   0   -2.50    2.40 
 -13  -9   0    0.20    1.50 
  13   9   0   -2.30    1.00 
 -14  -9   0  366.36   16.10 
 -14  -9   0  385.46   17.90 
  14   9   0  344.27   16.70 
 -15  -9   0    0.00    1.60 
 -15  -9   0   -0.80    2.50 
  15   9   0    1.60    1.70 
 -16  -9   0   38.80    6.40 
 -16  -9   0   26.90    4.50 
  16   9   0   33.20    5.20 
 -17  -9   0   -4.80    2.90 
 -17  -9   0   -0.60    2.10 
  17   9   0   -2.90    1.30 
 -18  -9   0   30.00    6.00 
 -18  -9   0   28.10    5.10 
 -19  -9   0   -1.70    2.30 
 -19  -9   0    4.70    4.20 
  19   9   0   -0.40    1.20 
 -20  -9   0   35.90    7.10 
 -20  -9   0   29.00    5.70 
  20   9   0   30.40    5.20 
 -21  -9   0   -2.10    2.50 
 -21  -9   0   -5.00    3.90 
  21   9   0   -2.90    1.80 
 -22  -9   0   37.00    7.50 
 -22  -9   0   30.30    5.90 
  22   9   0   31.00    5.40 
 -23  -9   0    4.20    4.70 
 -23  -9   0    1.20    3.20 
  23   9   0    2.40    2.50 
 -24  -9   0    6.90    5.10 
 -24  -9   0    7.90    4.00 
  24   9   0    6.20    3.00 
 -25  -9   0   -2.30    2.40 
 -25  -9   0   -1.00    4.20 
  25   9   0    0.10    2.40 
 -26  -9   0   70.09    9.40 
 -26  -9   0   80.29   10.90 
  26   9   0   81.79    8.80 
 -27  -9   0    0.70    4.50 
 -27  -9   0   -3.50    2.90 
  27   9   0    2.40    2.60 
 -28  -9   0   14.00    6.40 
 -28  -9   0   12.90    5.30 
  28   9   0   31.80    5.80 
 -29  -9   0    1.60    3.80 
 -29  -9   0   -1.40    3.60 
 -30  -9   0   -1.20    3.90 
 -30  -9   0   -3.10    2.40 
 -31  -9   0   -2.80    3.40 
 -31  -9   0   -1.80    3.60 
 -31  10   0    6.10    4.40 
 -30  10   0   -1.90    3.00 
  29 -10   0    0.10    2.00 
 -29  10   0   -0.70    3.30 
  28 -10   0    8.20    2.70 
 -28  10   0    4.50    3.70 
  27 -10   0   -0.50    1.70 
 -27  10   0   -1.50    2.40 
  26 -10   0   16.40    3.80 
 -26  10   0   14.00    5.00 
  25 -10   0    0.60    1.40 
 -25  10   0   -1.90    2.60 
  24 -10   0   65.89    5.90 
 -24  10   0   45.20    7.10 
  23 -10   0    1.30    1.70 
 -23  10   0    1.60    2.80 
  22 -10   0   18.50    3.60 
 -22  10   0   11.30    3.90 
  21 -10   0   -1.10    1.50 
 -21  10   0   -2.90    1.90 
  20 -10   0    6.50    2.40 
 -20  10   0    5.30    3.10 
  19 -10   0   -0.50    1.40 
 -19  10   0    1.70    2.50 
  18 -10   0   -0.10    1.50 
 -18  10   0   -2.50    1.40 
  17 -10   0   -0.70    1.30 
 -17  10   0   -0.80    1.80 
  16 -10   0   23.50    3.60 
 -16  10   0   21.70    4.10 
  15 -10   0   -0.70    1.30 
 -15  10   0    0.50    1.70 
  14 -10   0   26.00    3.80 
 -14  10   0   17.80    3.60 
  13 -10   0    0.40    1.30 
 -13  10   0   -1.50    1.40 
  12 -10   0  160.28    8.80 
 -12  10   0  180.18    9.60 
  11 -10   0    0.60    1.60 
 -11  10   0   -2.80    0.90 
  10 -10   0   82.39    5.90 
 -10  10   0   89.89    6.00 
   9 -10   0    1.10    1.60 
  -9  10   0    0.80    1.10 
  -9  10   0   -0.40    1.00 
   8 -10   0  433.26   17.10 
  -8  10   0  413.56   16.20 
  -8  10   0  385.96   15.70 
   7 -10   0    1.00    1.80 
  -7  10   0    0.50    1.10 
  -7  10   0    0.40    1.00 
   6 -10   0  473.25   19.10 
  -6  10   0  487.65   18.40 
  -6  10   0  484.45   17.90 
   5 -10   0   -0.30    1.60 
  -5  10   0   -0.50    0.70 
  -5  10   0    0.50    1.10 
   4 -10   0   23.60    3.80 
  -4  10   0   21.30    2.50 
  -4  10   0   24.00    3.40 
   3 -10   0   -2.10    1.60 
  -3  10   0    0.40    1.20 
  -3  10   0    0.70    0.80 
   2 -10   0   92.69    6.60 
  -2  10   0  123.99    6.70 
  -2  10   0  108.69    5.20 
   1 -10   0   -1.90    2.30 
  -1  10   0   -1.80    0.90 
  -1  10   0   -0.10    0.20 
   0 -10   0   71.59    5.70 
   0  10   0   74.99    5.50 
  -1 -10   0   -0.20    2.30 
  -1 -10   0    1.30    1.00 
   1  10   0    1.20    1.40 
  -2 -10   0  106.19    5.50 
  -2 -10   0  104.99    7.20 
   2  10   0  113.09    7.00 
  -3 -10   0   -2.20    2.00 
  -3 -10   0    0.10    0.90 
   3  10   0   -1.00    1.10 
  -4 -10   0   29.00    4.40 
  -4 -10   0   24.40    2.80 
   4  10   0   23.50    3.80 
  -5 -10   0   -0.30    2.20 
  -5 -10   0   -1.00    0.80 
   5  10   0   -1.80    1.00 
  -6 -10   0  471.75   17.20 
  -6 -10   0  465.55   19.20 
   6  10   0  441.26   19.40 
  -7 -10   0    1.10    2.20 
  -7 -10   0   -0.90    1.00 
   7  10   0    0.00    1.50 
  -8 -10   0  380.66   15.20 
  -8 -10   0  397.76   17.30 
   8  10   0  403.06   17.80 
  -9 -10   0    0.80    1.20 
  -9 -10   0    1.90    2.60 
   9  10   0   -1.00    1.50 
 -10 -10   0   85.29    5.60 
 -10 -10   0   86.69    7.00 
  10  10   0   92.79    7.10 
 -11 -10   0    5.10    2.80 
 -11 -10   0   -1.10    1.20 
  11  10   0   -0.60    1.50 
 -12 -10   0  177.28    9.10 
 -12 -10   0  168.48   10.60 
  12  10   0  174.98   10.50 
 -13 -10   0    3.80    3.00 
 -13 -10   0    1.00    1.70 
  13  10   0    0.50    1.70 
 -14 -10   0   25.20    4.10 
 -14 -10   0   29.50    5.30 
  14  10   0   25.80    4.60 
 -15 -10   0   -4.20    2.80 
 -15 -10   0    0.10    1.80 
  15  10   0   -1.10    1.40 
 -16 -10   0   25.60    5.40 
 -16 -10   0   19.30    4.00 
  16  10   0   27.70    5.00 
 -17 -10   0   -3.40    2.70 
 -17 -10   0   -3.00    1.70 
  17  10   0    0.70    2.10 
 -18 -10   0   -3.70    3.70 
 -18 -10   0   -0.10    2.30 
  18  10   0   -0.40    2.00 
 -19 -10   0   -0.90    2.20 
 -19 -10   0    0.10    4.10 
  19  10   0    0.80    1.80 
 -20 -10   0   17.50    5.70 
 -20 -10   0    3.60    3.20 
  20  10   0    0.70    1.30 
 -21 -10   0   -3.00    2.30 
 -21 -10   0    3.80    4.70 
  21  10   0    0.50    1.80 
 -22 -10   0   21.90    6.20 
 -22 -10   0    5.90    3.50 
  22  10   0   17.30    4.20 
 -23 -10   0   -3.00    2.70 
 -23 -10   0    5.70    4.80 
  23  10   0    1.20    2.70 
 -24 -10   0   60.99    9.70 
 -24 -10   0   60.49    8.40 
  24  10   0   64.69    7.80 
 -25 -10   0   -3.00    2.60 
 -25 -10   0   -4.80    3.80 
  25  10   0    0.10    2.40 
 -26 -10   0   12.50    6.00 
 -26 -10   0    8.70    4.50 
  26  10   0    8.90    3.70 
 -27 -10   0    2.60    4.80 
 -27 -10   0   -1.40    3.40 
  27  10   0   -0.10    2.70 
 -28 -10   0    8.00    5.80 
 -28 -10   0    7.70    5.00 
  28  10   0    3.20    3.00 
 -29 -10   0    1.90    4.40 
 -29 -10   0    5.40    6.10 
  29  10   0    6.00    4.30 
 -30 -10   0    2.30    4.40 
 -30 -10   0   -1.10    4.30 
 -31 -10   0   -5.80    2.70 
 -31 -10   0   -4.50    3.80 
 -31  11   0   -1.70    3.40 
  30 -11   0   14.30    3.90 
 -30  11   0   12.90    5.20 
  29 -11   0    0.70    1.80 
 -29  11   0   -0.20    2.90 
  28 -11   0    2.20    2.00 
 -28  11   0   -5.30    2.60 
  27 -11   0    0.90    1.80 
 -27  11   0    1.20    3.40 
  26 -11   0    1.50    2.00 
 -26  11   0   -4.70    1.60 
  25 -11   0    1.90    1.90 
 -25  11   0    0.30    3.00 
  24 -11   0   12.00    3.20 
 -24  11   0    4.20    2.90 
  23 -11   0    1.10    1.70 
 -23  11   0   -4.90    1.50 
  22 -11   0   18.20    3.60 
 -22  11   0   15.40    4.10 
  21 -11   0   -1.20    1.50 
 -21  11   0   -1.30    2.30 
  20 -11   0    3.00    1.90 
 -20  11   0   -2.80    1.90 
  19 -11   0   -2.10    1.40 
 -19  11   0   -0.30    2.10 
  18 -11   0   14.60    3.20 
 -18  11   0    9.90    3.30 
  17 -11   0   -0.40    1.50 
 -17  11   0   -0.20    1.90 
  16 -11   0   51.39    4.80 
 -16  11   0   46.00    6.30 
  15 -11   0   -1.80    1.10 
 -15  11   0   -2.10    1.40 
  14 -11   0   13.00    3.00 
 -14  11   0   16.10    3.40 
  13 -11   0    0.40    1.60 
 -13  11   0   -1.60    1.30 
  12 -11   0   16.90    3.40 
 -12  11   0   10.50    2.70 
  11 -11   0    0.70    1.50 
 -11  11   0   -0.30    1.10 
  10 -11   0    1.10    1.80 
 -10  11   0   -0.90    1.10 
 -10  11   0   -1.30    0.90 
   9 -11   0   -0.50    1.70 
  -9  11   0    0.10    1.10 
  -9  11   0   -0.20    1.20 
   8 -11   0   16.30    3.20 
  -8  11   0   11.70    2.20 
  -8  11   0   15.50    2.60 
   7 -11   0    2.90    2.10 
  -7  11   0   -2.00    0.80 
  -7  11   0   -0.80    0.80 
   6 -11   0   -0.80    1.60 
  -6  11   0    2.10    1.30 
  -6  11   0    0.60    1.20 
   5 -11   0   -0.60    1.90 
  -5  11   0   -0.40    0.80 
  -5  11   0   -1.40    1.00 
   4 -11   0   -0.40    2.00 
  -4  11   0    0.40    0.80 
  -4  11   0    0.40    1.40 
   3 -11   0   -0.20    2.00 
  -3  11   0    0.60    1.30 
  -3  11   0    1.00    0.80 
   2 -11   0    1.40    2.40 
  -2  11   0   -0.50    1.20 
  -2  11   0   -0.10    0.70 
   1 -11   0    0.20    2.10 
  -1  11   0   -0.10    1.10 
  -1  11   0   -0.10    0.20 
   0 -11   0    2.50    2.30 
   0  11   0    0.50    1.40 
   0  11   0    1.30    0.70 
  -1 -11   0    2.10    2.40 
  -1 -11   0    1.10    1.00 
   1  11   0   -0.80    1.20 
  -2 -11   0    2.50    2.70 
  -2 -11   0    0.30    1.00 
   2  11   0    0.30    1.40 
  -3 -11   0    2.30    2.40 
  -3 -11   0    2.20    1.20 
   3  11   0    0.40    1.40 
  -4 -11   0    0.00    0.90 
  -4 -11   0    0.40    2.50 
   4  11   0    0.60    1.50 
  -5 -11   0    0.10    2.10 
  -5 -11   0    0.00    1.00 
   5  11   0    1.10    1.70 
  -6 -11   0    1.70    1.30 
  -6 -11   0    1.70    2.50 
   6  11   0    0.20    1.40 
  -7 -11   0   -1.40    1.00 
  -7 -11   0   -0.90    2.00 
   7  11   0   -0.70    1.50 
  -8 -11   0   12.70    3.80 
  -8 -11   0   12.60    2.40 
   8  11   0   12.60    3.60 
  -9 -11   0    0.30    1.20 
  -9 -11   0   -3.30    2.40 
   9  11   0   -1.30    1.50 
 -10 -11   0    2.30    1.50 
 -10 -11   0    2.60    2.70 
  10  11   0    2.10    2.10 
 -11 -11   0    0.10    1.40 
 -11 -11   0    0.80    2.60 
  11  11   0    0.60    1.80 
 -12 -11   0   12.90    4.20 
 -12 -11   0   12.10    2.80 
  12  11   0   18.90    4.10 
 -13 -11   0    1.40    2.70 
 -13 -11   0   -1.50    1.40 
  13  11   0   -2.10    1.40 
 -14 -11   0   22.00    5.30 
 -14 -11   0   17.10    3.50 
  14  11   0   18.10    4.10 
 -15 -11   0   -2.50    1.50 
 -15 -11   0    3.70    3.80 
  15  11   0    0.90    1.90 
 -16 -11   0   51.39    7.60 
 -16 -11   0   60.09    6.80 
  16  11   0   37.20    5.70 
 -17 -11   0   -2.70    1.60 
 -17 -11   0    4.60    3.90 
  17  11   0   -1.10    2.00 
 -18 -11   0    7.70    4.80 
 -18 -11   0    9.70    3.40 
  18  11   0   10.00    3.70 
 -19 -11   0    1.80    2.50 
 -19 -11   0   -7.30    3.30 
  19  11   0    1.40    2.10 
 -20 -11   0    0.40    3.70 
 -20 -11   0    0.10    2.70 
  20  11   0    0.60    2.10 
 -21 -11   0   -2.70    2.10 
 -21 -11   0   -1.70    4.10 
  21  11   0   -1.00    1.20 
 -22 -11   0    8.70    5.60 
 -22 -11   0   15.10    4.70 
  22  11   0    2.80    2.00 
 -23 -11   0   -2.70    4.20 
 -23 -11   0   -2.50    2.40 
  23  11   0   -1.00    2.20 
 -24 -11   0    5.50    3.60 
 -24 -11   0    1.20    4.50 
  24  11   0    6.80    3.70 
 -25 -11   0   -3.40    2.80 
 -25 -11   0   -5.80    4.10 
  25  11   0    1.10    2.60 
 -26 -11   0    5.30    5.30 
 -26 -11   0   -2.90    2.90 
  26  11   0    0.90    2.60 
 -27 -11   0    1.80    5.20 
 -27 -11   0   -1.70    3.10 
  27  11   0    0.80    2.50 
 -28 -11   0   -1.00    5.20 
 -28 -11   0   -3.70    2.90 
  28  11   0    1.80    3.30 
 -29 -11   0    2.40    4.50 
 -29 -11   0   -3.70    4.70 
  29  11   0   -1.10    2.80 
 -30 -11   0   24.50    6.90 
 -30 -11   0   14.60    6.90 
 -31 -11   0   -3.50    4.30 
 -31 -11   0    2.00    4.60 
  30 -12   0    0.70    2.00 
 -30  12   0   -3.60    2.40 
  29 -12   0    1.90    2.50 
 -29  12   0   -6.10    2.70 
  28 -12   0    1.60    2.10 
 -28  12   0    3.50    4.00 
  27 -12   0   -1.10    1.70 
 -27  12   0   -3.00    2.10 
  26 -12   0    1.20    1.80 
 -26  12   0    0.70    3.40 
  25 -12   0    1.50    1.80 
 -25  12   0   -1.00    2.10 
  24 -12   0   11.40    3.10 
 -24  12   0   15.80    5.00 
  23 -12   0   -1.30    1.10 
 -23  12   0   -1.00    1.90 
  22 -12   0   -0.30    1.70 
 -22  12   0   -0.40    2.30 
  21 -12   0    0.50    1.50 
 -21  12   0   -2.10    2.00 
  20 -12   0    7.70    2.60 
 -20  12   0   12.60    4.10 
  19 -12   0    1.00    1.80 
 -19  12   0    0.50    2.20 
  18 -12   0    8.10    2.80 
 -18  12   0   12.60    3.70 
  17 -12   0   -0.10    1.70 
 -17  12   0   -3.20    1.40 
  16 -12   0    1.20    2.00 
 -16  12   0    0.90    2.30 
  15 -12   0    0.40    1.70 
 -15  12   0   -0.80    1.70 
  14 -12   0  329.07   14.80 
 -14  12   0  319.37   15.50 
  13 -12   0    2.30    1.90 
 -13  12   0    1.30    1.70 
  12 -12   0   70.69    5.80 
 -12  12   0   73.09    5.90 
  11 -12   0    1.30    1.90 
 -11  12   0   -0.70    1.10 
  10 -12   0  231.48   11.40 
 -10  12   0  208.58   10.00 
 -10  12   0  232.58   11.00 
   9 -12   0   -1.10    1.80 
  -9  12   0    0.60    1.30 
  -9  12   0    0.30    1.20 
   8 -12   0   11.00    3.10 
  -8  12   0   14.40    2.70 
  -8  12   0   14.50    2.60 
   7 -12   0    0.70    2.00 
  -7  12   0    0.60    1.20 
  -7  12   0    1.10    1.20 
   6 -12   0   76.39    6.30 
  -6  12   0   73.09    4.70 
  -6  12   0   71.59    5.20 
   5 -12   0    0.00    2.10 
  -5  12   0   -1.00    0.80 
  -5  12   0    0.00    1.40 
   4 -12   0  146.89    8.70 
  -4  12   0  143.09    8.10 
  -4  12   0  127.49    6.50 
   3 -12   0   -1.10    2.20 
  -3  12   0   -0.10    1.20 
  -3  12   0   -0.60    0.80 
   2 -12   0   85.19    6.50 
  -2  12   0   80.19    5.90 
   1 -12   0    0.10    2.30 
  -1  12   0    0.50    1.40 
  -1  12   0   -0.10    0.30 
   0 -12   0  749.03   28.70 
   0  12   0  750.52   28.70 
   0  12   0  756.72   25.90 
  -1 -12   0    1.60    1.20 
  -1 -12   0   -0.50    2.00 
   1  12   0    0.30    1.60 
  -2 -12   0   88.29    6.90 
  -2 -12   0   81.69    5.00 
   2  12   0   82.69    6.40 
  -3 -12   0    0.60    1.10 
  -3 -12   0    0.60    2.40 
   3  12   0   -0.40    1.20 
  -4 -12   0  138.29    6.90 
  -4 -12   0  138.39    8.80 
   4  12   0  125.89    8.50 
  -5 -12   0   -3.80    1.90 
  -5 -12   0   -0.50    1.00 
   5  12   0   -2.00    1.40 
  -6 -12   0   79.49    6.60 
  -6 -12   0   59.89    4.40 
   6  12   0   75.79    6.50 
  -7 -12   0   -4.30    2.00 
  -7 -12   0   -0.70    1.20 
   7  12   0   -0.80    1.50 
  -8 -12   0    8.60    3.40 
  -8 -12   0   13.20    2.50 
   8  12   0    7.80    2.90 
  -9 -12   0   -0.10    2.90 
  -9 -12   0    0.00    1.20 
   9  12   0   -0.20    1.80 
 -10 -12   0  230.38   12.70 
 -10 -12   0  222.88   10.50 
  10  12   0  219.58   12.70 
 -11 -12   0   -1.70    1.20 
 -11 -12   0   -1.30    2.40 
  11  12   0   -1.60    1.40 
 -12 -12   0   76.49    8.40 
 -12 -12   0   72.49    5.50 
  12  12   0   57.99    7.10 
 -13 -12   0   -0.50    1.60 
 -13 -12   0   -0.50    2.80 
  13  12   0    2.50    2.20 
 -14 -12   0  308.87   15.00 
 -14 -12   0  350.66   17.40 
  14  12   0  334.87   17.00 
 -15 -12   0    5.10    4.10 
 -15 -12   0    4.10    2.30 
  15  12   0    1.80    2.30 
 -16 -12   0   -4.10    2.70 
 -16 -12   0   -0.80    1.60 
  16  12   0   -0.60    2.20 
 -17 -12   0    0.80    2.30 
 -17 -12   0   -0.30    3.90 
  17  12   0   -1.00    2.20 
 -18 -12   0   10.60    5.30 
 -18 -12   0   15.10    3.90 
  18  12   0    8.50    3.50 
 -19 -12   0   -4.40    1.80 
 -19 -12   0    1.50    3.70 
  19  12   0   -0.80    2.10 
 -20 -12   0    7.80    5.30 
 -20 -12   0    8.70    3.60 
  20  12   0    6.20    3.10 
 -21 -12   0    2.10    3.00 
 -21 -12   0   -2.40    4.00 
  21  12   0   -0.40    2.20 
 -22 -12   0   -0.10    3.00 
 -22 -12   0   -1.90    4.20 
  22  12   0   -0.30    2.00 
 -23 -12   0   -0.30    2.80 
 -23 -12   0   -4.40    3.80 
  23  12   0   -1.20    1.20 
 -24 -12   0    9.10    4.40 
 -24 -12   0    2.10    4.70 
  24  12   0    4.10    3.20 
 -25 -12   0   -0.90    2.90 
 -25 -12   0   -2.90    4.20 
  25  12   0    1.40    2.80 
 -26 -12   0    0.40    4.90 
 -26 -12   0    0.00    3.50 
  26  12   0   -1.30    2.20 
 -27 -12   0   -5.30    2.70 
 -27 -12   0    7.30    5.70 
  27  12   0   -0.20    2.50 
 -28 -12   0    1.30    3.80 
 -28 -12   0    1.90    5.50 
  28  12   0   -0.70    2.70 
 -29 -12   0   -0.80    3.70 
 -29 -12   0    1.40    5.00 
  29  12   0    2.00    2.90 
 -30 -12   0    7.90    5.80 
 -30 -12   0    0.00    4.10 
  30 -13   0   29.00    5.30 
 -30  13   0   21.90    6.60 
  29 -13   0    0.90    1.90 
 -29  13   0   -2.10    3.20 
  28 -13   0   20.00    4.20 
 -28  13   0   11.00    4.70 
  27 -13   0   -0.10    1.90 
 -27  13   0   -1.70    3.20 
  26 -13   0  124.39    8.50 
 -26  13   0   81.59   10.30 
  25 -13   0    0.60    1.80 
 -25  13   0    1.00    2.90 
  24 -13   0   32.10    5.00 
 -24  13   0   16.30    4.50 
  23 -13   0   -0.60    1.50 
 -23  13   0   -1.70    2.40 
  22 -13   0    1.60    1.90 
 -22  13   0    0.50    2.90 
  21 -13   0   -0.50    1.60 
 -21  13   0   -2.40    1.90 
  20 -13   0    0.50    1.90 
 -20  13   0   -0.30    2.60 
  19 -13   0    0.70    1.90 
 -19  13   0   -2.00    2.30 
  18 -13   0    6.60    2.70 
 -18  13   0   10.50    3.80 
  17 -13   0   -0.10    1.80 
 -17  13   0    1.90    2.30 
  16 -13   0    2.20    2.20 
 -16  13   0    1.10    2.10 
  15 -13   0    0.60    1.90 
 -15  13   0   -1.60    1.70 
  14 -13   0   34.60    4.80 
 -14  13   0   17.10    3.80 
  13 -13   0   -1.10    1.70 
  12 -13   0   46.60    5.60 
 -12  13   0   35.20    5.00 
  11 -13   0    3.60    2.10 
 -11  13   0   -0.30    1.30 
 -11  13   0    0.40    1.40 
  10 -13   0  176.58   10.20 
 -10  13   0  197.78    9.30 
 -10  13   0  182.28    9.60 
   9 -13   0   -1.60    1.60 
  -9  13   0   -1.00    1.20 
  -9  13   0   -1.00    0.90 
   8 -13   0  291.27   13.70 
  -8  13   0  263.47   12.40 
  -8  13   0  285.77   12.30 
   7 -13   0    0.70    1.90 
  -7  13   0    0.90    1.10 
  -7  13   0    0.40    1.20 
   6 -13   0  127.49    8.50 
  -6  13   0  142.19    7.10 
  -6  13   0  128.49    7.60 
   5 -13   0   -1.20    1.90 
  -5  13   0    0.40    0.90 
  -5  13   0   -0.10    1.20 
   4 -13   0   -1.10    2.30 
  -4  13   0   -0.40    1.40 
  -4  13   0    2.60    1.20 
   3 -13   0   -1.10    2.10 
  -3  13   0   -0.50    0.70 
  -3  13   0    1.60    1.70 
   2 -13   0   15.80    3.80 
  -2  13   0   27.90    4.20 
   1 -13   0   -2.30    2.10 
  -1  13   0   -0.10    0.40 
  -1  13   0   -1.20    1.40 
   0 -13   0   -0.50    2.30 
   0  13   0    1.10    0.80 
   0  13   0   -1.00    1.40 
  -1 -13   0    2.00    2.50 
  -1 -13   0   -0.50    1.00 
   1  13   0    2.20    1.90 
  -2 -13   0   23.70    3.20 
  -2 -13   0   31.20    5.30 
   2  13   0   20.70    3.90 
  -3 -13   0   -1.80    2.40 
  -3 -13   0   -1.20    0.90 
   3  13   0   -0.30    1.70 
  -4 -13   0    2.00    1.30 
  -4 -13   0    0.20    2.60 
   4  13   0    1.80    1.80 
  -5 -13   0    2.80    1.60 
  -5 -13   0   -0.50    2.40 
   5  13   0   -2.10    0.90 
  -6 -13   0  119.79    6.70 
  -6 -13   0  118.09    8.80 
   6  13   0  140.79    9.10 
  -7 -13   0    1.00    1.20 
  -7 -13   0    0.50    2.60 
   7  13   0   -0.90    1.50 
  -8 -13   0  288.17   12.40 
  -8 -13   0  285.67   14.70 
   8  13   0  275.87   14.80 
  -9 -13   0    2.70    2.90 
  -9 -13   0   -0.70    1.10 
   9  13   0    0.80    1.70 
 -10 -13   0  194.38    9.60 
 -10 -13   0  181.98   11.70 
  10  13   0  190.68   11.80 
 -11 -13   0   -0.70    1.40 
 -11 -13   0    0.20    3.50 
  11  13   0    0.50    2.00 
 -12 -13   0   39.30    4.80 
 -12 -13   0   31.30    5.90 
  12  13   0   34.30    5.70 
 -13 -13   0    2.00    3.40 
 -13 -13   0    0.90    1.60 
  13  13   0    0.40    2.00 
 -14 -13   0   24.60    5.80 
 -14 -13   0   30.90    4.50 
  14  13   0   18.50    4.40 
 -15 -13   0   -1.00    3.40 
 -15 -13   0    0.00    1.90 
  15  13   0    0.60    2.20 
 -16 -13   0    0.30    3.70 
 -16 -13   0    3.00    2.30 
  16  13   0    0.50    2.40 
 -17 -13   0   -0.40    2.00 
 -17 -13   0   -2.80    3.80 
  17  13   0   -1.50    2.10 
 -18 -13   0    9.00    5.20 
 -18 -13   0   11.60    3.90 
  18  13   0   10.00    3.80 
 -19 -13   0   -0.70    2.30 
 -19 -13   0   -0.10    4.40 
  19  13   0   -4.30    1.80 
 -20 -13   0   -4.60    1.90 
 -20 -13   0    5.10    4.90 
  20  13   0    3.20    2.90 
 -21 -13   0   -0.50    2.60 
 -21 -13   0   -3.10    4.10 
  21  13   0    0.20    2.40 
 -22 -13   0    3.70    4.70 
 -22 -13   0   -0.30    2.70 
  22  13   0    0.10    2.60 
 -23 -13   0    1.00    3.30 
 -23 -13   0    2.70    4.50 
  23  13   0    0.20    2.40 
 -24 -13   0   43.60    7.40 
 -24 -13   0   15.20    6.10 
 -25 -13   0   -3.90    4.30 
 -25 -13   0    2.10    3.70 
  25  13   0   -1.10    2.30 
 -26 -13   0  109.39   12.10 
 -26 -13   0  102.89   13.00 
  26  13   0  116.79   10.10 
 -27 -13   0   -3.00    3.20 
 -27 -13   0   -4.80    4.10 
  27  13   0    3.00    3.50 
 -28 -13   0   17.70    6.80 
 -28 -13   0   17.20    5.90 
  28  13   0   35.30    6.50 
 -29 -13   0   -6.20    4.20 
 -29 -13   0   -0.40    3.60 
  29  13   0    1.60    3.40 
 -30 -13   0   32.60    7.70 
 -30 -13   0   16.70    7.30 
 -30  14   0   -3.10    3.40 
  29 -14   0   -0.60    1.90 
 -29  14   0    4.60    3.60 
  28 -14   0   36.90    5.90 
 -28  14   0   35.30    7.80 
  27 -14   0   -1.80    1.80 
 -27  14   0   -3.50    2.70 
  26 -14   0    9.10    3.10 
 -26  14   0    0.50    3.30 
  25 -14   0    0.60    1.90 
 -25  14   0   -1.70    2.60 
  24 -14   0   50.09    6.20 
 -24  14   0   59.29    8.50 
  23 -14   0   -0.70    1.60 
 -23  14   0    4.30    3.00 
  22 -14   0    0.70    1.80 
 -22  14   0    2.90    2.80 
  21 -14   0   -3.20    1.20 
 -21  14   0   -2.60    2.40 
  20 -14   0   31.20    4.90 
 -20  14   0   26.80    5.40 
  19 -14   0    0.40    2.00 
 -19  14   0    1.80    2.60 
  18 -14   0   54.99    6.40 
 -18  14   0   46.00    6.70 
  17 -14   0   -0.90    1.90 
 -17  14   0   -1.30    2.00 
  16 -14   0    9.10    3.20 
 -16  14   0   12.00    3.70 
  15 -14   0    1.40    2.20 
 -15  14   0   -1.40    1.70 
  14 -14   0  260.97   13.30 
 -14  14   0  280.87   14.10 
  13 -14   0    0.20    2.10 
 -13  14   0    0.10    1.50 
  12 -14   0  210.68   11.40 
 -12  14   0  198.08   10.90 
  11 -14   0    1.80    2.10 
 -11  14   0   -0.10    1.30 
 -11  14   0    1.10    1.40 
  10 -14   0   34.90    5.30 
 -10  14   0   37.30    4.50 
 -10  14   0   31.00    4.00 
   9 -14   0   -0.70    1.90 
  -9  14   0   -1.30    1.00 
  -9  14   0   -0.70    1.20 
   8 -14   0    2.20    2.40 
  -8  14   0    0.80    1.40 
  -8  14   0   -0.70    1.00 
   7 -14   0   -0.70    1.90 
  -7  14   0    0.80    1.10 
  -7  14   0   -2.10    1.30 
   6 -14   0  186.88   10.60 
  -6  14   0  173.38    9.60 
  -6  14   0  187.78    8.80 
   5 -14   0   -0.30    2.00 
  -5  14   0    0.20    0.90 
  -5  14   0    1.90    1.60 
   4 -14   0  183.08   10.50 
  -4  14   0  175.98    9.90 
  -4  14   0  170.68    8.10 
   3 -14   0   -1.00    2.10 
  -3  14   0   -0.60    1.40 
  -3  14   0   -1.10    0.70 
   2 -14   0  204.88   11.70 
  -2  14   0  217.38   11.40 
   1 -14   0   -0.70    2.30 
  -1  14   0   -0.80    1.30 
  -1  14   0   -0.20    0.50 
   0 -14   0  354.46   16.60 
   0  14   0  327.77   15.80 
   0  14   0  343.37   13.20 
  -1 -14   0    0.20    2.90 
   1  14   0    0.70    1.40 
  -2 -14   0  213.78    9.70 
  -2 -14   0  210.58   11.80 
   2  14   0  196.98   11.50 
  -3 -14   0    1.40    1.20 
  -3 -14   0    2.90    3.20 
   3  14   0    1.40    1.90 
  -4 -14   0  170.68   10.80 
  -4 -14   0  176.48    8.50 
   4  14   0  174.88   10.70 
  -5 -14   0    0.00    1.20 
  -5 -14   0   -0.40    3.10 
   5  14   0    3.10    2.40 
  -6 -14   0  171.48    8.60 
  -6 -14   0  168.48   10.80 
   6  14   0  175.78   10.80 
  -7 -14   0    0.50    2.70 
  -7 -14   0    0.10    1.20 
   7  14   0   -0.10    1.60 
  -8 -14   0   -2.60    2.50 
  -8 -14   0   -0.50    1.30 
   8  14   0    4.10    2.50 
  -9 -14   0    1.80    3.00 
  -9 -14   0    0.40    1.30 
   9  14   0    1.00    2.00 
 -10 -14   0   33.70    4.10 
 -10 -14   0   38.20    6.40 
  10  14   0   32.50    5.70 
 -11 -14   0    5.40    3.70 
 -11 -14   0   -1.60    1.40 
  11  14   0    0.20    2.00 
 -12 -14   0  215.28   13.50 
 -12 -14   0  200.18   10.60 
  12  14   0  209.48   12.90 
 -13 -14   0   -1.10    1.60 
 -13 -14   0    3.10    3.50 
  13  14   0   -0.30    2.00 
 -14 -14   0  288.67   13.70 
 -14 -14   0  250.97   15.50 
  14  14   0  291.57   15.90 
 -15 -14   0    6.30    4.80 
 -15 -14   0   -1.60    1.70 
  15  14   0   -1.40    1.90 
 -16 -14   0   10.20    3.30 
 -16 -14   0   11.30    4.60 
  16  14   0   10.00    3.90 
 -17 -14   0    1.60    4.60 
 -17 -14   0   -1.90    2.00 
  17  14   0    0.20    2.20 
 -18 -14   0   48.70    6.60 
 -18 -14   0   63.19    9.20 
  18  14   0   42.70    7.00 
 -19 -14   0    0.30    4.70 
 -19 -14   0   -2.80    2.10 
  19  14   0    0.70    2.40 
 -20 -14   0   29.80    5.80 
 -20 -14   0   27.30    6.60 
  20  14   0   18.60    4.90 
 -21 -14   0    2.50    5.00 
 -21 -14   0   -0.90    2.50 
  21  14   0    1.30    2.60 
 -22 -14   0   -2.20    4.00 
 -22 -14   0    3.00    3.40 
  22  14   0    1.50    2.80 
 -23 -14   0   -3.50    2.40 
 -23 -14   0   -2.00    4.10 
  23  14   0    1.30    2.90 
 -24 -14   0   57.89    9.70 
 -24 -14   0   54.49    8.50 
  24  14   0   57.69    8.10 
 -25 -14   0    0.20    3.40 
 -25 -14   0    2.00    5.20 
  25  14   0   -0.60    2.00 
 -26 -14   0   13.10    5.30 
 -26 -14   0    0.50    5.70 
  26  14   0    5.60    3.30 
 -27 -14   0    5.20    4.60 
 -27 -14   0   -5.50    4.90 
  27  14   0   -0.70    2.80 
 -28 -14   0   40.10    8.00 
 -28 -14   0   22.50    7.90 
  28  14   0   27.30    6.20 
 -29 -14   0    0.50    4.10 
 -29 -14   0    2.00    5.70 
  29  14   0   -1.80    2.60 
 -30 -14   0   -1.00    5.70 
 -30 -14   0   -1.50    3.70 
  30  14   0    0.40    6.10 
  29 -15   0    0.70    2.30 
 -29  15   0    0.00    3.80 
  28 -15   0   38.40    5.80 
 -28  15   0   46.50    8.70 
  27 -15   0    1.30    2.10 
 -27  15   0   -5.30    2.40 
  26 -15   0    4.10    2.40 
 -26  15   0    1.30    3.30 
  25 -15   0   -0.10    1.80 
 -25  15   0    0.40    2.60 
  24 -15   0    5.10    2.40 
 -24  15   0    3.70    3.30 
  23 -15   0    0.20    1.70 
 -23  15   0    0.40    2.70 
  22 -15   0   74.99    6.50 
 -22  15   0   51.49    7.90 
  21 -15   0   -0.80    1.70 
 -21  15   0    0.10    2.60 
  20 -15   0   16.10    3.90 
 -20  15   0   19.90    5.30 
  19 -15   0   -0.40    1.90 
 -19  15   0   -0.40    2.60 
  18 -15   0   10.00    3.30 
 -18  15   0   11.40    3.90 
  17 -15   0   -0.80    2.00 
 -17  15   0   -4.10    1.90 
  16 -15   0   51.99    6.30 
 -16  15   0   43.80    6.30 
  15 -15   0   -0.10    2.10 
 -15  15   0   -0.70    1.70 
  14 -15   0    8.30    3.20 
 -14  15   0    7.00    3.00 
  13 -15   0   -3.20    1.90 
 -13  15   0   -1.80    1.70 
  12 -15   0   19.20    4.20 
 -12  15   0   17.50    3.20 
 -12  15   0   14.30    3.40 
  11 -15   0   -0.10    2.30 
 -11  15   0   -0.30    1.40 
 -11  15   0   -1.40    1.20 
  10 -15   0  224.28   12.40 
 -10  15   0  231.58   11.40 
 -10  15   0  223.38   11.10 
   9 -15   0   -1.20    1.90 
  -9  15   0    1.30    1.30 
  -9  15   0   -1.10    1.30 
   8 -15   0   33.10    5.30 
  -8  15   0   31.40    4.30 
  -8  15   0   39.70    4.40 
   7 -15   0   -2.10    2.20 
  -7  15   0   -0.70    0.90 
  -7  15   0    0.80    1.50 
   6 -15   0  384.96   17.90 
  -6  15   0  387.46   17.10 
  -6  15   0  403.46   15.80 
   5 -15   0    2.50    2.80 
  -5  15   0    0.20    1.60 
  -5  15   0   -1.30    0.60 
   4 -15   0   74.29    6.80 
  -4  15   0   82.29    5.00 
  -4  15   0   91.09    6.80 
   3 -15   0    1.60    2.80 
  -3  15   0    0.40    0.90 
  -3  15   0   -0.70    1.30 
   2 -15   0    7.70    3.40 
  -2  15   0    0.30    0.50 
  -2  15   0    0.80    1.80 
   1 -15   0    1.90    2.60 
  -1  15   0    0.00    0.70 
  -1  15   0    1.20    1.80 
   0 -15   0    6.60    3.30 
   0  15   0   -0.60    0.70 
   0  15   0    1.70    1.80 
  -1 -15   0   -0.70    2.60 
   1  15   0    1.30    0.80 
   1  15   0   -1.60    1.30 
  -2 -15   0    7.60    2.10 
  -2 -15   0    6.50    3.30 
   2  15   0    3.90    2.10 
  -3 -15   0   -2.70    0.80 
  -3 -15   0    1.80    2.90 
   3  15   0    0.80    1.80 
  -4 -15   0   72.99    7.30 
  -4 -15   0   79.29    5.30 
   4  15   0   76.79    8.10 
  -5 -15   0    0.50    1.30 
  -5 -15   0   -3.40    2.70 
   5  15   0    0.30    1.70 
  -6 -15   0  408.56   16.30 
  -6 -15   0  391.16   19.10 
   6  15   0  395.16   19.10 
  -7 -15   0    0.70    1.40 
  -7 -15   0    0.60    3.20 
   7  15   0    0.70    1.80 
  -8 -15   0   33.20    5.80 
  -8 -15   0   33.20    4.10 
   8  15   0   35.80    5.80 
  -9 -15   0    0.00    1.40 
  -9 -15   0    5.60    3.90 
   9  15   0    0.30    2.00 
 -10 -15   0  244.98   14.30 
 -10 -15   0  226.28   11.20 
  10  15   0  227.88   13.80 
 -11 -15   0    0.60    1.50 
 -11 -15   0   -5.30    2.80 
  11  15   0    0.00    1.70 
 -12 -15   0   17.90    3.70 
 -12 -15   0   17.40    5.50 
  12  15   0   17.10    4.40 
 -13 -15   0   -0.20    3.40 
 -13 -15   0    3.20    2.10 
  13  15   0    2.30    2.60 
 -14 -15   0    8.20    4.60 
 -14 -15   0    7.10    2.80 
  14  15   0    7.30    3.50 
 -15 -15   0    5.00    5.00 
 -15 -15   0    2.30    2.30 
  15  15   0    0.20    2.50 
 -16 -15   0   44.60    7.90 
 -16 -15   0   48.50    6.20 
  16  15   0   59.69    7.90 
 -17 -15   0   -3.30    1.80 
 -17 -15   0   -0.50    4.60 
  17  15   0    3.40    2.70 
 -18 -15   0    7.70    3.40 
 -18 -15   0   -0.10    4.80 
  18  15   0    2.00    2.80 
 -19 -15   0   -0.20    2.60 
 -19 -15   0   -4.30    4.20 
  19  15   0    1.50    2.60 
 -20 -15   0   13.50    4.20 
 -20 -15   0   13.40    5.70 
  20  15   0   10.10    4.00 
 -21 -15   0    2.20    4.70 
 -21 -15   0   -2.40    2.20 
  21  15   0   -4.30    2.10 
 -22 -15   0   59.89    9.70 
 -22 -15   0   68.19    8.60 
  22  15   0   65.49    8.90 
 -23 -15   0   -7.00    4.10 
 -23 -15   0   -0.30    3.30 
  23  15   0    0.50    2.40 
 -24 -15   0    1.90    3.60 
 -24 -15   0   -1.50    5.40 
  24  15   0    9.10    4.30 
 -25 -15   0   -4.10    4.40 
 -25 -15   0    0.60    3.20 
  25  15   0   -1.00    2.60 
 -26 -15   0    1.40    5.50 
 -26 -15   0   -3.20    2.90 
  26  15   0    0.80    2.20 
 -27 -15   0    5.40    4.60 
 -27 -15   0   -0.40    5.20 
  27  15   0    0.40    2.30 
 -28 -15   0   26.90    7.10 
 -28 -15   0   39.70    9.40 
  28  15   0   35.00    6.90 
 -29 -15   0   -1.30    4.10 
 -29 -15   0  -10.90    4.50 
  29  15   0   -2.80    2.80 
  29 -16   0    4.00    2.60 
 -29  16   0    6.40    4.30 
  28 -16   0    5.80    2.70 
 -28  16   0    5.40    4.20 
  27 -16   0    2.60    2.40 
 -27  16   0   -3.30    2.60 
  26 -16   0    1.50    2.40 
 -26  16   0   -0.10    3.20 
  25 -16   0   -1.10    2.10 
 -25  16   0    3.50    3.50 
  24 -16   0   48.50    6.30 
 -24  16   0   56.59    8.70 
  23 -16   0    1.00    2.10 
 -23  16   0   -0.60    2.40 
  22 -16   0   43.70    5.90 
 -22  16   0   32.60    6.10 
  21 -16   0    2.60    2.00 
 -21  16   0    3.10    3.10 
  20 -16   0   15.80    4.00 
 -20  16   0   11.50    4.30 
  19 -16   0   -1.30    2.00 
 -19  16   0   -2.80    2.40 
  18 -16   0   37.40    5.50 
 -18  16   0   23.20    5.40 
  17 -16   0   -1.50    2.00 
 -17  16   0   -0.10    2.60 
  16 -16   0    6.30    3.20 
 -16  16   0    4.90    2.90 
  15 -16   0    2.10    2.50 
 -15  16   0   -0.80    1.90 
  14 -16   0  416.66   19.40 
 -14  16   0  454.95   19.90 
  13 -16   0   -3.30    2.00 
 -13  16   0   -0.40    2.10 
  12 -16   0 1263.07   46.10 
 -12  16   0 1283.37   45.60 
 -12  16   0 1232.98   44.40 
  11 -16   0    0.00    2.20 
 -11  16   0    2.50    1.80 
 -11  16   0    1.10    1.80 
  10 -16   0  464.15   21.20 
 -10  16   0  499.05   20.20 
 -10  16   0  497.25   20.20 
   9 -16   0    1.50    2.80 
  -9  16   0   -0.40    1.10 
  -9  16   0    3.40    2.00 
   8 -16   0  131.39    9.20 
  -8  16   0  139.19    8.50 
  -8  16   0  138.29    7.80 
   7 -16   0   -2.30    2.30 
  -7  16   0   -1.00    1.30 
  -7  16   0   -1.00    0.90 
   6 -16   0   26.40    5.00 
  -6  16   0   38.40    4.20 
  -6  16   0   32.00    4.80 
   5 -16   0   -0.60    2.30 
  -5  16   0    1.10    1.60 
  -5  16   0   -0.20    0.90 
   4 -16   0   15.00    4.10 
  -4  16   0   14.20    3.40 
  -4  16   0   14.80    2.40 
   3 -16   0   -0.10    2.60 
  -3  16   0   -1.20    1.30 
  -3  16   0    0.10    0.70 
   2 -16   0    5.30    3.10 
  -2  16   0   -0.30    0.50 
  -2  16   0    1.10    1.70 
   1 -16   0    3.20    2.80 
  -1  16   0    0.60    0.90 
  -1  16   0    0.00    1.30 
   0 -16   0   80.59    7.90 
   0  16   0   90.59    5.10 
   0  16   0   89.29    7.20 
  -1 -16   0   -1.50    2.40 
   1  16   0   -1.00    1.70 
   1  16   0   -0.10    0.70 
  -2 -16   0    1.00    3.00 
  -2 -16   0    0.60    1.20 
   2  16   0    0.20    1.60 
  -3 -16   0    0.60    1.20 
  -3 -16   0   -2.90    2.30 
   3  16   0   -0.90    1.50 
  -4 -16   0   21.90    3.40 
  -4 -16   0   16.60    4.60 
   4  16   0   18.50    4.20 
  -5 -16   0    0.80    3.40 
  -5 -16   0    0.80    1.30 
   5  16   0   -0.70    1.50 
  -6 -16   0   30.50    3.90 
  -6 -16   0   36.20    6.60 
   6  16   0   27.10    5.00 
  -7 -16   0    0.80    3.20 
  -7 -16   0   -0.40    1.30 
   7  16   0   -0.90    1.70 
  -8 -16   0  140.09    7.80 
  -8 -16   0  121.39    9.80 
   8  16   0  118.19    9.40 
  -9 -16   0    1.20    1.70 
  -9 -16   0    1.90    3.40 
   9  16   0    0.40    2.10 
 -10 -16   0  514.95   20.30 
 -10 -16   0  477.05   23.10 
  10  16   0  506.05   23.60 
 -11 -16   0   -1.90    1.60 
 -11 -16   0    4.60    4.70 
  11  16   0    1.00    2.20 
 -12 -16   0 1216.58   47.70 
 -12 -16   0 1215.08   44.00 
  12  16   0 1284.37   48.10 
 -13 -16   0   -0.60    2.00 
 -13 -16   0    0.40    3.60 
  13  16   0   -3.40    1.80 
 -14 -16   0  423.96   21.80 
 -14 -16   0  403.36   18.60 
  14  16   0  442.96   21.70 
 -15 -16   0   -3.10    1.90 
 -15 -16   0    1.20    4.20 
  15  16   0    1.40    2.60 
 -16 -16   0    2.80    4.90 
 -16 -16   0    0.40    2.30 
  16  16   0    4.90    3.60 
 -17 -16   0    0.30    5.00 
 -17 -16   0    1.30    2.20 
  17  16   0    1.00    2.60 
 -18 -16   0   27.70    5.30 
 -18 -16   0   35.30    8.10 
  18  16   0   32.50    6.40 
 -19 -16   0    2.40    3.10 
 -19 -16   0   -1.80    4.70 
  19  16   0    0.20    3.10 
 -20 -16   0   11.80    5.70 
 -20 -16   0    7.00    3.60 
  20  16   0   11.00    4.10 
 -21 -16   0    0.50    4.30 
 -21 -16   0   -1.50    2.60 
  21  16   0    0.60    2.60 
 -22 -16   0   36.30    6.50 
 -22 -16   0   27.00    7.50 
  22  16   0   35.90    6.50 
 -23 -16   0   -1.00    5.60 
 -23 -16   0   -3.50    2.60 
  23  16   0   -1.80    2.30 
 -24 -16   0   42.70    7.70 
 -24 -16   0   47.60    9.70 
  24  16   0   35.90    7.10 
 -25 -16   0    6.70    6.10 
 -25 -16   0    7.80    4.10 
  25  16   0    0.90    2.80 
 -26 -16   0    8.90    6.50 
 -26 -16   0    3.40    4.20 
  26  16   0    1.50    3.20 
 -27 -16   0   -0.10    3.90 
 -27 -16   0   -2.60    5.60 
  27  16   0   -0.80    2.80 
 -28 -16   0    8.40    6.70 
 -28 -16   0   10.60    5.40 
  28  16   0    1.30    2.70 
 -29 -16   0    0.90    6.10 
 -29 -16   0    1.70    4.20 
  29  16   0    2.40    3.60 
  28 -17   0   59.29    7.20 
 -28  17   0   62.89    9.80 
  27 -17   0    1.30    2.20 
 -27  17   0   -3.30    2.50 
  26 -17   0  106.79    8.40 
 -26  17   0  110.99   12.40 
  25 -17   0    0.20    1.90 
 -25  17   0    1.50    3.10 
  24 -17   0   13.00    3.60 
 -24  17   0   10.00    5.00 
  23 -17   0    0.30    2.10 
 -23  17   0   -0.40    2.40 
  22 -17   0   66.89    6.50 
 -22  17   0   65.99    8.70 
  21 -17   0    3.50    2.40 
 -21  17   0   -0.50    2.70 
  20 -17   0    3.00    2.60 
 -20  17   0    3.40    3.30 
  19 -17   0    0.60    2.00 
 -19  17   0    1.90    3.00 
  18 -17   0  412.06   19.10 
 -18  17   0  415.56   20.60 
  17 -17   0    1.10    2.40 
 -17  17   0   -0.30    2.50 
  16 -17   0    0.20    2.00 
 -16  17   0    0.00    2.10 
  15 -17   0   -1.50    2.20 
 -15  17   0   -0.30    2.10 
  14 -17   0  413.76   19.40 
 -14  17   0  435.16   19.60 
  13 -17   0    1.70    2.30 
 -13  17   0    2.10    2.20 
  12 -17   0  200.58   11.90 
 -12  17   0  209.68   10.90 
 -12  17   0  205.78   11.50 
  11 -17   0   -0.60    2.60 
 -11  17   0   -1.10    1.40 
 -11  17   0   -1.70    1.40 
  10 -17   0  110.79    8.60 
 -10  17   0  107.49    7.60 
 -10  17   0  118.49    7.60 
   9 -17   0    0.50    2.80 
  -9  17   0    3.00    2.10 
  -9  17   0    0.30    1.50 
   8 -17   0   38.90    6.10 
  -8  17   0   29.50    3.90 
  -8  17   0   42.10    5.30 
   7 -17   0   -0.20    2.80 
  -7  17   0   -1.90    1.30 
  -7  17   0    0.80    1.30 
   6 -17   0   60.79    7.50 
  -6  17   0   54.29    4.40 
  -6  17   0   54.29    6.30 
   5 -17   0    0.40    3.00 
  -5  17   0   -0.10    1.10 
  -5  17   0   -0.90    1.40 
   4 -17   0   36.30    5.90 
  -4  17   0   43.00    5.70 
  -4  17   0   41.40    3.60 
   3 -17   0   -3.40    2.20 
  -3  17   0    2.40    2.00 
  -3  17   0    0.30    0.60 
   2 -17   0   81.59    8.90 
  -2  17   0   65.49    7.40 
   1 -17   0   -0.70    2.60 
  -1  17   0   -1.70    1.40 
  -1  17   0    0.10    0.80 
   0 -17   0   -0.40    2.80 
   0  17   0    0.80    0.90 
   0  17   0    1.20    2.10 
  -1 -17   0    0.40    2.90 
   1  17   0    0.00    0.80 
   1  17   0    0.00    1.50 
  -2 -17   0   63.99    7.80 
   2  17   0   62.49    7.50 
  -3 -17   0    1.50    3.30 
  -3 -17   0    1.00    1.30 
   3  17   0   -1.70    1.60 
  -4 -17   0   32.70    6.10 
  -4 -17   0   34.70    4.20 
   4  17   0   33.00    5.60 
  -5 -17   0   -1.00    1.30 
  -5 -17   0    1.20    3.50 
   5  17   0   -0.50    1.90 
  -6 -17   0   52.89    8.00 
  -6 -17   0   49.99    4.50 
   6  17   0   56.19    7.60 
  -7 -17   0    1.00    1.40 
  -7 -17   0    1.60    3.50 
   7  17   0   -0.20    2.00 
  -8 -17   0   41.80    4.80 
  -8 -17   0   49.50    7.80 
   8  17   0   39.70    6.60 
  -9 -17   0    0.20    1.70 
  -9 -17   0   -2.60    3.80 
   9  17   0   -2.90    2.00 
 -10 -17   0  131.59   11.20 
 -10 -17   0  114.19    7.50 
  10  17   0  106.89    9.60 
 -11 -17   0    7.40    4.60 
 -11 -17   0   -2.30    1.60 
  11  17   0    0.20    2.40 
 -12 -17   0  200.08   14.00 
 -12 -17   0  205.38   11.10 
  12  17   0  223.68   14.10 
 -13 -17   0    4.70    5.20 
 -13 -17   0   -2.40    1.60 
  13  17   0    4.80    3.60 
 -14 -17   0  438.46   18.80 
 -14 -17   0  401.56   22.00 
  14  17   0  409.26   21.40 
 -15 -17   0   -0.30    4.10 
 -15 -17   0    3.50    2.70 
  15  17   0   -0.70    2.20 
 -16 -17   0    1.10    2.30 
 -16 -17   0    5.70    5.10 
  16  17   0    5.10    3.50 
 -17 -17   0    0.00    4.60 
 -17 -17   0    0.40    2.40 
  17  17   0   -0.70    2.50 
 -18 -17   0  408.76   19.50 
 -18 -17   0  387.26   22.10 
  18  17   0  411.56   21.40 
 -19 -17   0    3.60    4.60 
 -19 -17   0    5.80    3.40 
  19  17   0    2.60    3.10 
 -20 -17   0    1.20    5.00 
 -20 -17   0    3.10    3.10 
  20  17   0    5.60    3.70 
 -21 -17   0    0.70    2.80 
 -21 -17   0    0.20    5.00 
  21  17   0    1.70    2.90 
 -22 -17   0   55.49   10.30 
 -22 -17   0   54.79    8.10 
  22  17   0   66.89    9.20 
 -23 -17   0   -0.20    5.30 
 -23 -17   0   -1.30    3.20 
  23  17   0   -2.30    2.80 
 -24 -17   0   11.20    6.90 
 -24 -17   0    9.20    4.70 
  24  17   0   12.60    4.90 
 -25 -17   0    2.50    5.90 
 -25 -17   0    4.00    4.40 
  25  17   0    0.00    3.00 
 -26 -17   0   97.19   13.70 
 -26 -17   0  100.49   11.90 
  26  17   0   97.69   11.40 
 -27 -17   0    2.00    4.40 
 -27 -17   0  -11.60    4.30 
  27  17   0    0.20    3.00 
 -28 -17   0   43.00    8.60 
 -28 -17   0   29.60    9.30 
  28  17   0   38.20    7.40 
  27 -18   0    0.70    2.00 
 -27  18   0    3.50    4.00 
  26 -18   0   12.10    3.60 
 -26  18   0    8.70    4.80 
  25 -18   0    2.70    2.30 
 -25  18   0    3.50    3.60 
  24 -18   0    7.80    3.10 
 -24  18   0    7.90    4.50 
  23 -18   0    1.20    2.00 
 -23  18   0   -1.70    2.00 
  22 -18   0    7.60    3.20 
 -22  18   0    9.80    4.30 
  21 -18   0   -0.30    1.80 
 -21  18   0    2.40    3.30 
  20 -18   0   67.89    7.90 
 -20  18   0   73.29    9.20 
  19 -18   0    2.00    2.50 
 -19  18   0   -2.90    2.10 
  18 -18   0   24.30    4.80 
 -18  18   0   34.70    6.20 
  17 -18   0   -3.40    1.80 
 -17  18   0    3.20    2.90 
  16 -18   0  106.59    8.60 
 -16  18   0  115.29    9.20 
  15 -18   0   -2.60    2.30 
 -15  18   0    3.80    2.40 
  14 -18   0   14.00    4.20 
 -14  18   0   10.30    3.80 
  13 -18   0   -1.50    2.30 
 -13  18   0   -0.60    1.80 
 -13  18   0    0.60    1.90 
  12 -18   0  870.01   35.00 
 -12  18   0  921.71   34.30 
 -12  18   0  876.81   33.30 
  11 -18   0    0.40    2.80 
 -11  18   0   -1.40    1.70 
 -11  18   0   -1.70    1.40 
  10 -18   0  710.93   29.60 
 -10  18   0  713.83   28.30 
 -10  18   0  730.43   27.80 
   9 -18   0   -2.60    2.60 
  -9  18   0    0.70    1.60 
  -9  18   0    0.10    1.80 
   8 -18   0  116.69    9.40 
  -8  18   0  127.79    8.60 
  -8  18   0  128.79    7.70 
   7 -18   0    0.50    2.60 
  -7  18   0    0.70    1.40 
  -7  18   0    1.90    1.90 
   6 -18   0   69.89    8.50 
  -6  18   0   78.79    5.50 
  -6  18   0   73.69    6.60 
   5 -18   0    4.00    3.70 
  -5  18   0   -2.20    1.50 
  -5  18   0    1.00    1.30 
   4 -18   0   94.99    8.50 
  -4  18   0  106.99    8.20 
  -4  18   0  108.19    6.20 
   3 -18   0   -0.70    2.80 
  -3  18   0   -0.30    0.50 
  -3  18   0    1.70    2.20 
   2 -18   0   59.19    7.60 
  -2  18   0   72.29    7.80 
  -2  18   0   33.50    3.20 
   1 -18   0   -3.50    3.00 
  -1  18   0   -0.10    1.90 
  -1  18   0    0.60    1.00 
   0 -18   0   32.20    6.50 
   0  18   0   35.50    3.10 
   0  18   0   37.30    5.70 
  -1 -18   0    0.50    3.30 
   1  18   0   -3.80    1.20 
   1  18   0   -0.40    0.70 
  -2 -18   0   53.39    7.50 
   2  18   0   53.59    3.90 
   2  18   0   57.99    7.80 
  -3 -18   0   -3.40    2.80 
  -3 -18   0   -2.00    0.90 
   3  18   0   -1.20    1.60 
  -4 -18   0   95.29    6.40 
  -4 -18   0   98.79    9.00 
   4  18   0   95.79    8.50 
  -5 -18   0    0.30    1.70 
  -5 -18   0   -0.50    3.30 
   5  18   0   -0.90    2.00 
  -6 -18   0   77.69    9.30 
  -6 -18   0   72.99    5.50 
   6  18   0   63.59    8.40 
  -7 -18   0   -2.40    3.70 
  -7 -18   0    0.90    1.70 
   7  18   0   -0.30    2.20 
  -8 -18   0  123.59    7.80 
  -8 -18   0  116.89   10.90 
   8  18   0  139.39   10.70 
  -9 -18   0    0.60    3.90 
  -9 -18   0   -2.10    1.70 
   9  18   0    1.30    2.70 
 -10 -18   0  658.03   25.70 
 -10 -18   0  662.03   29.60 
  10  18   0  660.03   29.60 
 -11 -18   0   -0.70    1.90 
 -11 -18   0   -0.20    4.70 
  11  18   0    1.50    3.00 
 -12 -18   0  878.41   37.20 
 -12 -18   0  868.11   33.20 
  12  18   0  909.31   37.50 
 -13 -18   0    1.70    4.50 
 -13 -18   0   -2.10    1.90 
  13  18   0    2.30    2.90 
 -14 -18   0   14.10    3.90 
 -14 -18   0    7.80    5.40 
  14  18   0   18.70    5.20 
 -15 -18   0   -6.90    4.40 
 -15 -18   0   -1.00    2.00 
  15  18   0    1.80    3.10 
 -16 -18   0  126.79   11.90 
 -16 -18   0  115.29    8.70 
  16  18   0  114.99   10.50 
 -17 -18   0    0.40    4.90 
 -17 -18   0   -1.50    2.20 
  17  18   0    3.40    3.30 
 -18 -18   0   50.39    9.30 
 -18 -18   0   32.60    5.90 
  18  18   0   28.20    6.10 
 -19 -18   0    4.70    5.60 
 -19 -18   0    2.20    3.20 
  19  18   0    1.40    3.10 
 -20 -18   0   61.49   10.30 
 -20 -18   0   69.39    8.50 
  20  18   0   48.80    8.00 
 -21 -18   0    1.20    3.20 
 -21 -18   0    0.20    4.50 
  21  18   0    5.30    3.80 
 -22 -18   0    0.90    3.30 
 -22 -18   0    5.90    6.00 
  22  18   0    6.20    3.90 
 -23 -18   0   -1.80    3.10 
 -23 -18   0   -2.50    5.30 
  23  18   0   -1.60    3.00 
 -24 -18   0    6.60    5.70 
 -24 -18   0    7.20    4.90 
  24  18   0   14.40    5.20 
 -25 -18   0    1.70    4.30 
 -25 -18   0    2.80    6.50 
  25  18   0    2.50    3.70 
 -26 -18   0   10.80    6.90 
 -26 -18   0    7.60    4.90 
  26  18   0    7.00    4.30 
 -27 -18   0    3.60    4.80 
 -27 -18   0   -4.00    6.00 
  27  18   0    2.60    3.80 
 -28 -18   0    3.40    6.70 
  28  18   0    8.90    4.10 
  27 -19   0    1.30    2.50 
 -27  19   0    5.20    4.30 
  26 -19   0   13.10    3.80 
 -26  19   0    9.50    4.40 
  25 -19   0    1.10    2.50 
 -25  19   0    1.60    3.90 
  24 -19   0   14.10    3.90 
 -24  19   0   11.90    4.90 
  23 -19   0    3.10    2.50 
 -23  19   0    4.50    3.80 
  22 -19   0    0.80    2.10 
 -22  19   0   -0.60    3.20 
  21 -19   0    3.40    2.50 
 -21  19   0   -0.60    2.70 
  20 -19   0  166.18   10.90 
 -20  19   0  158.08   12.10 
  19 -19   0    3.70    2.70 
 -19  19   0   -0.30    2.30 
  18 -19   0  110.99    8.80 
 -18  19   0  110.49    9.40 
  17 -19   0    2.20    2.50 
 -17  19   0    1.00    2.20 
  16 -19   0   16.30    4.40 
 -16  19   0   20.90    4.90 
  15 -19   0    0.20    2.70 
 -15  19   0    0.00    1.90 
  14 -19   0   56.89    7.40 
 -14  19   0   39.30    5.80 
  13 -19   0   -2.70    2.00 
 -13  19   0    0.20    2.20 
 -13  19   0    1.40    2.10 
  12 -19   0    1.20    3.20 
 -12  19   0    7.90    2.90 
 -12  19   0    5.00    2.50 
  11 -19   0    1.70    3.10 
 -11  19   0   -1.90    1.80 
 -11  19   0   -0.10    1.60 
  10 -19   0   14.50    4.30 
 -10  19   0    9.50    2.90 
 -10  19   0   14.60    3.70 
   9 -19   0    0.90    3.20 
  -9  19   0    0.40    1.70 
  -9  19   0   -1.90    1.30 
   8 -19   0   68.59    8.40 
  -8  19   0   69.79    6.50 
  -8  19   0   72.49    5.70 
   7 -19   0    0.40    3.40 
  -7  19   0   -2.10    1.60 
  -7  19   0    1.70    1.60 
   6 -19   0    1.90    3.20 
  -6  19   0    1.20    2.10 
  -6  19   0   -1.00    1.20 
   5 -19   0    3.10    3.30 
  -5  19   0    0.90    2.00 
  -5  19   0    1.40    1.30 
   4 -19   0   54.19    7.80 
  -4  19   0   57.69    7.30 
  -4  19   0   45.60    3.90 
   3 -19   0   -1.20    3.40 
  -3  19   0    0.00    1.80 
  -3  19   0    0.00    0.50 
   2 -19   0   22.70    5.90 
  -2  19   0   31.70    3.70 
  -2  19   0   38.30    6.00 
   1 -19   0   -4.10    3.10 
  -1  19   0   -1.40    0.80 
  -1  19   0   -1.00    1.60 
   0 -19   0   -1.70    3.00 
   0  19   0    0.40    2.30 
   0  19   0    1.50    1.20 
  -1 -19   0    2.30    4.30 
   1  19   0    2.00    2.20 
   1  19   0    0.00    0.80 
  -2 -19   0   35.60    6.60 
   2  19   0   36.10    3.30 
   2  19   0   36.20    6.40 
  -3 -19   0   -1.00    3.40 
   3  19   0   -0.30    2.20 
  -4 -19   0   56.89    4.90 
  -4 -19   0   52.89    7.80 
   4  19   0   40.40    6.60 
  -5 -19   0    6.40    4.40 
  -5 -19   0   -0.90    1.40 
   5  19   0    0.20    2.00 
  -6 -19   0    2.30    4.20 
  -6 -19   0   -2.30    1.30 
   6  19   0    0.90    2.60 
  -7 -19   0    0.90    4.80 
  -7 -19   0    0.00    1.80 
   7  19   0   -1.60    1.80 
  -8 -19   0   68.89    9.90 
  -8 -19   0   62.39    5.60 
   8  19   0   82.59    9.90 
  -9 -19   0   -1.80    4.10 
  -9 -19   0    0.10    1.90 
   9  19   0   -0.10    2.50 
 -10 -19   0   10.90    3.30 
 -10 -19   0   13.30    5.60 
  10  19   0   11.60    3.90 
 -11 -19   0   -1.50    2.00 
 -11 -19   0   -5.80    4.20 
  11  19   0   -2.80    2.10 
 -12 -19   0    1.40    5.20 
 -12 -19   0    4.30    2.80 
  12  19   0    1.80    2.90 
 -13 -19   0    0.10    2.10 
 -13 -19   0    2.50    5.30 
  13  19   0    0.40    2.80 
 -14 -19   0   48.40    6.10 
 -14 -19   0   43.90    8.70 
  14  19   0   31.30    6.60 
 -15 -19   0    1.30    2.60 
 -15 -19   0   -9.40    3.50 
  15  19   0   -2.20    2.30 
 -16 -19   0   22.10    4.80 
 -16 -19   0    6.20    6.00 
  16  19   0    7.30    3.80 
 -17 -19   0    1.10    2.50 
 -17 -19   0   -9.90    3.20 
  17  19   0   -3.00    2.70 
 -18 -19   0   93.09   12.20 
 -18 -19   0   85.59    8.00 
  18  19   0   88.49   10.70 
 -19 -19   0   -1.00    4.30 
 -19 -19   0    2.10    2.60 
  19  19   0   -0.90    2.50 
 -20 -19   0  153.78   11.40 
 -20 -19   0  140.89   13.60 
  20  19   0  174.68   13.30 
 -21 -19   0    0.70    3.40 
 -21 -19   0    3.10    5.70 
  21  19   0    5.90    4.00 
 -22 -19   0    4.10    3.70 
 -22 -19   0    4.50    5.30 
  22  19   0    3.00    3.40 
 -23 -19   0    2.70    3.70 
 -23 -19   0   -3.50    5.30 
  23  19   0    2.90    3.80 
 -24 -19   0   21.70    8.70 
 -24 -19   0    9.40    4.90 
  24  19   0    7.00    4.40 
 -25 -19   0    0.50    3.80 
 -25 -19   0    5.40    6.30 
  25  19   0    0.90    3.70 
 -26 -19   0   10.70    5.60 
 -26 -19   0   23.40    9.10 
  26  19   0   13.00    5.00 
 -27 -19   0  -13.40    4.40 
 -27 -19   0    4.30    4.60 
  27  19   0   -1.00    3.60 
  26 -20   0   65.29    8.00 
 -26  20   0   59.89    9.40 
  25 -20   0    1.90    2.50 
 -25  20   0    1.80    3.50 
  24 -20   0  282.07   15.50 
 -24  20   0  273.37   17.70 
  23 -20   0    0.00    2.20 
 -23  20   0   -3.70    2.60 
  22 -20   0   56.59    7.20 
 -22  20   0   34.80    6.90 
  21 -20   0    1.40    2.40 
 -21  20   0    3.30    3.40 
  20 -20   0   59.99    7.50 
 -20  20   0   48.50    8.10 
  19 -20   0    5.00    2.90 
 -19  20   0    4.00    3.30 
  18 -20   0   23.60    5.10 
 -18  20   0   25.90    5.60 
  17 -20   0    3.80    2.70 
 -17  20   0   -1.60    2.30 
  16 -20   0    6.50    3.70 
 -16  20   0   -0.80    2.10 
  15 -20   0   -0.20    2.30 
 -15  20   0    0.40    1.90 
  14 -20   0  175.88   11.90 
 -14  20   0  205.38   12.10 
  13 -20   0    1.40    3.10 
 -13  20   0    3.60    2.50 
 -13  20   0   -1.90    1.70 
  12 -20   0  105.69    9.00 
 -12  20   0  112.79    8.20 
 -12  20   0  103.29    7.90 
  11 -20   0   -4.50    2.50 
 -11  20   0   -0.90    1.50 
 -11  20   0   -0.60    1.80 
  10 -20   0    9.70    4.30 
 -10  20   0   17.40    3.70 
 -10  20   0   10.10    3.40 
   9 -20   0   -1.50    2.70 
  -9  20   0   -1.80    1.50 
  -9  20   0    0.10    1.60 
   8 -20   0   21.50    5.50 
  -8  20   0   13.70    3.20 
  -8  20   0   13.90    3.80 
   7 -20   0   -3.20    3.20 
  -7  20   0    4.90    2.60 
  -7  20   0    0.10    1.40 
   6 -20   0  222.38   14.10 
  -6  20   0  247.28   11.60 
  -6  20   0  238.38   13.50 
   5 -20   0    2.50    3.70 
  -5  20   0   -0.80    1.90 
  -5  20   0    0.60    1.50 
   4 -20   0   59.49    7.90 
  -4  20   0   61.19    7.70 
   3 -20   0   -0.20    3.30 
  -3  20   0   -2.80    1.70 
  -3  20   0    0.10    0.60 
   2 -20   0   14.70    5.50 
  -2  20   0   13.10    3.90 
  -2  20   0    3.90    1.70 
   1 -20   0   -3.80    3.00 
  -1  20   0   -2.60    1.90 
  -1  20   0   -1.70    1.00 
   0 -20   0    5.40    4.50 
   0  20   0    1.70    1.40 
   0  20   0   -0.90    1.80 
  -1 -20   0    0.20    3.60 
   1  20   0    0.10    1.00 
   1  20   0   -1.00    1.70 
  -2 -20   0    9.80    4.60 
   2  20   0   10.20    3.60 
   2  20   0   15.00    2.60 
  -3 -20   0    6.70    4.50 
   3  20   0   -2.50    1.80 
  -4 -20   0   64.29    9.00 
  -4 -20   0   63.09    5.40 
   4  20   0   53.19    7.80 
  -5 -20   0    0.70    1.80 
  -5 -20   0   -2.90    3.30 
   5  20   0    0.30    2.20 
  -6 -20   0  224.18   15.40 
  -6 -20   0  238.48   11.80 
   6  20   0  224.58   14.80 
  -7 -20   0    5.50    4.70 
  -7 -20   0   -2.00    1.60 
   7  20   0   -0.60    2.30 
  -8 -20   0   13.40    6.10 
  -8 -20   0   12.80    3.20 
   8  20   0   21.30    5.50 
  -9 -20   0   -2.40    1.60 
  -9 -20   0    0.10    5.00 
   9  20   0   -1.40    2.10 
 -10 -20   0   14.60    3.60 
 -10 -20   0   17.20    6.20 
  10  20   0    7.50    4.00 
 -11 -20   0    1.90    5.00 
 -11 -20   0   -0.70    2.00 
  11  20   0    3.70    3.70 
 -12 -20   0  106.09   12.60 
 -12 -20   0   93.89    7.30 
  12  20   0  102.59   11.60 
 -13 -20   0   -1.20    2.10 
 -13 -20   0    0.20    5.30 
  13  20   0   -0.70    2.70 
 -14 -20   0  175.88   14.00 
 -14 -20   0  165.58   10.60 
  14  20   0  193.08   13.90 
 -15 -20   0    7.00    5.40 
 -15 -20   0    2.50    2.70 
  15  20   0    3.40    3.40 
 -16 -20   0    6.90    3.40 
 -16 -20   0    6.30    6.30 
  16  20   0    5.40    3.40 
 -17 -20   0    8.10    6.30 
 -17 -20   0   -2.00    2.30 
  17  20   0   -0.20    2.90 
 -18 -20   0   24.90    5.30 
 -18 -20   0   17.50    6.60 
  18  20   0   24.10    6.10 
 -19 -20   0   -4.80    5.40 
 -19 -20   0    0.30    2.80 
  19  20   0    1.40    3.10 
 -20 -20   0   28.80    6.00 
 -20 -20   0   53.89   10.70 
  20  20   0   55.69    9.00 
 -21 -20   0   -4.20    5.30 
 -21 -20   0    1.40    3.20 
  21  20   0    0.60    3.20 
 -22 -20   0   43.70    9.60 
 -22 -20   0   35.10    6.80 
  22  20   0   33.60    7.40 
 -23 -20   0    3.70    4.10 
 -23 -20   0    2.30    6.20 
  23  20   0    1.50    3.40 
 -24 -20   0  256.47   17.20 
 -24 -20   0  312.47   22.00 
  24  20   0  293.07   18.70 
 -25 -20   0   -0.20    4.30 
 -25 -20   0    5.00    6.80 
  25  20   0   -1.80    3.20 
 -26 -20   0   68.79   12.90 
 -26 -20   0   56.69    9.40 
  26  20   0   80.99   11.30 
  25 -21   0    1.90    2.40 
 -25  21   0    3.20    3.80 
  24 -21   0   47.00    7.00 
 -24  21   0   44.00    8.30 
  23 -21   0    1.60    2.40 
 -23  21   0    1.60    3.10 
  22 -21   0    4.90    3.10 
 -22  21   0    1.40    3.30 
  21 -21   0    1.90    2.70 
 -21  21   0    3.30    3.50 
  20 -21   0  115.89    9.20 
 -20  21   0   96.79   11.10 
  19 -21   0    0.70    2.40 
 -19  21   0   -2.20    2.00 
  18 -21   0   31.50    5.90 
 -18  21   0   23.30    5.20 
  17 -21   0   -3.80    1.70 
 -17  21   0   -0.60    1.90 
  16 -21   0   47.40    7.00 
 -16  21   0   32.50    5.90 
  15 -21   0   -4.70    1.90 
 -15  21   0   -4.10    1.60 
  14 -21   0  113.19    9.50 
 -14  21   0  111.39    8.80 
 -14  21   0  103.09    8.10 
  13 -21   0   -0.40    2.80 
 -13  21   0    1.30    2.30 
 -13  21   0   -1.60    2.00 
  12 -21   0   34.60    6.30 
 -12  21   0   25.30    4.70 
 -12  21   0   27.40    4.70 
  11 -21   0   -0.70    3.20 
 -11  21   0    1.00    2.30 
 -11  21   0   -0.40    1.80 
  10 -21   0   42.90    7.00 
 -10  21   0   33.00    5.40 
 -10  21   0   45.50    5.90 
   9 -21   0   -1.80    3.20 
  -9  21   0   -0.50    2.10 
  -9  21   0   -1.10    1.40 
   8 -21   0    4.70    4.30 
  -8  21   0    8.30    2.70 
  -8  21   0   11.80    3.60 
   7 -21   0   -2.30    3.30 
  -7  21   0   -1.10    1.80 
  -7  21   0    1.30    1.70 
   6 -21   0   15.00    5.30 
  -6  21   0   12.60    2.90 
  -6  21   0   13.30    3.70 
   5 -21   0   -3.50    3.70 
  -5  21   0   -0.40    2.10 
  -5  21   0   -0.20    1.30 
   4 -21   0   88.79   10.10 
  -4  21   0   78.19    8.90 
   3 -21   0   -0.30    3.50 
  -3  21   0   -1.20    0.80 
  -3  21   0    1.40    2.60 
   2 -21   0  367.56   20.00 
  -2  21   0  391.66   19.60 
  -2  21   0  384.56   15.70 
   1 -21   0   -2.20    3.60 
  -1  21   0    2.40    2.50 
  -1  21   0   -0.40    1.10 
   0 -21   0   -1.30    3.60 
   0  21   0   -0.40    2.40 
   0  21   0    0.20    1.10 
  -1 -21   0    2.10    4.00 
   1  21   0   -0.80    2.20 
   1  21   0    0.30    1.20 
  -2 -21   0  326.77   19.20 
   2  21   0  377.76   14.90 
   2  21   0  361.16   19.10 
  -3 -21   0   -4.10    3.60 
   3  21   0   -1.20    1.00 
   3  21   0   -1.30    2.20 
  -4 -21   0   76.89   10.20 
  -4 -21   0   88.99    6.40 
   4  21   0   72.29    9.10 
  -5 -21   0   -2.20    3.80 
  -5 -21   0   -0.70    1.60 
   5  21   0    0.10    2.30 
  -6 -21   0   11.70    5.20 
  -6 -21   0    8.00    2.70 
   6  21   0    1.90    2.70 
  -7 -21   0   -0.70    1.70 
  -7 -21   0    2.00    4.40 
   7  21   0    4.50    3.30 
  -8 -21   0   11.10    5.50 
  -8 -21   0    8.80    2.90 
   8  21   0    7.30    3.80 
  -9 -21   0   -4.10    4.50 
  -9 -21   0    0.70    1.90 
   9  21   0    4.10    3.50 
 -10 -21   0   26.80    7.20 
 -10 -21   0   39.10    5.40 
  10  21   0   31.40    6.70 
 -11 -21   0   -0.90    2.00 
 -11 -21   0   -0.10    4.90 
  11  21   0   -0.20    2.80 
 -12 -21   0   31.20    8.10 
 -12 -21   0   25.40    4.60 
  12  21   0   28.70    6.60 
 -13 -21   0   -7.80    4.70 
 -13 -21   0   -1.60    1.90 
  13  21   0   -0.50    2.80 
 -14 -21   0  100.89   12.30 
 -14 -21   0   90.49    7.70 
  14  21   0  127.49   11.40 
 -15 -21   0   -0.30    2.40 
 -15 -21   0    2.40    4.90 
  15  21   0   -0.40    2.50 
 -16 -21   0   35.30    8.40 
 -16 -21   0   33.40    5.60 
  16  21   0   31.70    7.00 
 -17 -21   0    2.50    2.80 
 -17 -21   0    3.40    5.80 
  17  21   0   -1.90    2.80 
 -18 -21   0   20.80    4.80 
 -18 -21   0   31.70    8.80 
  18  21   0   22.70    6.30 
 -19 -21   0    2.20    3.10 
 -19 -21   0   -2.40    5.90 
  19  21   0    1.70    3.30 
 -20 -21   0  118.79   14.80 
 -20 -21   0   92.99   10.20 
  20  21   0  106.59   12.70 
 -21 -21   0   -0.70    2.90 
 -21 -21   0    3.20    6.60 
  21  21   0    0.60    3.10 
 -22 -21   0    3.60    3.80 
 -22 -21   0    1.80    6.70 
  22  21   0    4.60    4.30 
 -23 -21   0    8.90    7.30 
 -23 -21   0    4.60    4.20 
  23  21   0    1.80    3.60 
 -24 -21   0   21.50    9.10 
 -24 -21   0   23.30    6.10 
  24  21   0   31.70    7.30 
 -25 -21   0   -1.40    6.90 
 -25 -21   0   -1.80    3.80 
  25  21   0    1.00    3.90 
 -26 -21   0   -5.60    6.20 
  26  21   0    5.50    4.60 
  25 -22   0    5.80    2.70 
 -25  22   0   -0.30    2.70 
  24 -22   0   66.59    8.20 
 -24  22   0   49.90    8.60 
  23 -22   0    4.90    3.10 
 -23  22   0    3.60    4.00 
  22 -22   0    2.60    2.80 
 -22  22   0    3.00    3.50 
  21 -22   0    0.30    2.50 
 -21  22   0    0.10    3.20 
  20 -22   0   10.70    3.80 
 -20  22   0   18.40    5.50 
  19 -22   0    2.80    2.90 
 -19  22   0   -0.50    2.80 
  18 -22   0    1.20    2.60 
 -18  22   0    3.70    2.90 
  17 -22   0    1.40    2.70 
 -17  22   0    0.50    2.60 
  16 -22   0   37.80    6.60 
 -16  22   0   39.80    6.50 
  15 -22   0    0.10    2.60 
 -15  22   0   -1.10    2.20 
  14 -22   0   35.30    6.60 
 -14  22   0   28.00    4.80 
 -14  22   0   30.80    5.40 
  13 -22   0   -0.10    2.90 
 -13  22   0    0.60    2.20 
 -13  22   0   -0.20    2.00 
  12 -22   0  460.65   23.00 
 -12  22   0  509.85   22.00 
 -12  22   0  489.95   21.90 
  11 -22   0   -3.20    2.50 
 -11  22   0    0.00    2.30 
 -11  22   0   -0.80    1.80 
  10 -22   0   26.70    5.90 
 -10  22   0   19.50    4.50 
 -10  22   0   32.60    4.90 
   9 -22   0   -0.10    3.10 
  -9  22   0    0.20    1.70 
  -9  22   0   -2.00    2.00 
   8 -22   0   15.40    5.20 
  -8  22   0   17.70    3.60 
  -8  22   0   24.60    5.00 
   7 -22   0    3.10    3.90 
  -7  22   0   -0.20    1.60 
  -7  22   0    0.00    2.10 
   6 -22   0  518.15   24.60 
  -6  22   0  512.65   23.40 
  -6  22   0  494.15   20.50 
   5 -22   0    4.70    4.10 
  -5  22   0   -0.90    2.10 
  -5  22   0   -0.60    1.20 
   4 -22   0   75.29   10.10 
  -4  22   0   62.79    8.00 
   3 -22   0    0.00    3.70 
  -3  22   0   -1.00    1.00 
  -3  22   0   -0.50    2.30 
   2 -22   0    9.00    4.90 
  -2  22   0   14.10    4.30 
  -2  22   0    6.80    2.10 
   1 -22   0    4.10    4.60 
  -1  22   0    0.70    2.40 
  -1  22   0   -1.20    1.10 
   0 -22   0   25.90    6.90 
   0  22   0   23.70    5.30 
   0  22   0   26.70    3.70 
  -1 -22   0    1.10    4.60 
   1  22   0   -0.10    1.20 
   1  22   0   -4.00    1.90 
  -2 -22   0    2.40    4.30 
   2  22   0    9.80    2.20 
   2  22   0   12.10    4.50 
  -3 -22   0    4.10    4.90 
   3  22   0    0.80    2.90 
   3  22   0    0.50    1.10 
  -4 -22   0   67.29    9.60 
   4  22   0   72.29    9.20 
  -5 -22   0   -0.60    4.80 
  -5 -22   0   -1.10    1.50 
   5  22   0   -0.20    2.30 
  -6 -22   0  422.66   18.80 
  -6 -22   0  458.15   23.80 
   6  22   0  456.85   23.50 
  -7 -22   0    5.80    5.40 
  -7 -22   0    0.20    1.70 
   7  22   0    1.30    3.10 
  -8 -22   0   12.50    3.30 
  -8 -22   0   16.20    6.50 
   8  22   0   16.90    5.30 
  -9 -22   0   -4.50    4.30 
  -9 -22   0    0.50    2.10 
   9  22   0   -1.30    2.20 
 -10 -22   0    8.90    5.90 
 -10 -22   0   23.60    4.20 
  10  22   0   24.20    6.30 
 -11 -22   0   -7.00    5.00 
 -11 -22   0   -0.40    2.20 
  11  22   0    0.40    2.60 
 -12 -22   0  462.35   25.70 
 -12 -22   0  484.95   21.00 
  12  22   0  483.85   25.50 
 -13 -22   0   -1.00    2.10 
 -13 -22   0    4.10    6.10 
  13  22   0   -1.60    2.40 
 -14 -22   0   35.00    8.40 
 -14 -22   0   34.40    5.60 
  14  22   0   13.80    5.10 
 -15 -22   0   -0.60    2.40 
 -15 -22   0   -2.00    4.50 
  15  22   0    0.30    2.80 
 -16 -22   0   40.40    8.80 
 -16 -22   0   39.20    6.00 
  16  22   0   35.00    7.30 
 -17 -22   0   -2.10    2.40 
 -17 -22   0   -5.30    5.60 
  17  22   0    1.90    3.80 
 -18 -22   0    1.30    3.10 
 -18 -22   0   -5.80    5.50 
  18  22   0    1.40    3.70 
 -19 -22   0   -2.50    2.80 
 -19 -22   0   -8.10    5.20 
  19  22   0   -2.50    2.60 
 -20 -22   0    2.70    6.10 
 -20 -22   0    3.40    3.60 
  20  22   0   13.50    5.20 
 -21 -22   0   -0.50    5.50 
 -21 -22   0    3.70    3.50 
  21  22   0   -2.80    3.00 
 -22 -22   0    1.40    3.80 
 -22 -22   0   -3.70    6.70 
  22  22   0    2.80    4.30 
 -23 -22   0   -0.90    6.30 
 -23 -22   0    4.70    4.10 
  23  22   0   -1.00    3.10 
 -24 -22   0   82.79   14.30 
 -24 -22   0   74.49   10.30 
  24  22   0   42.40    8.50 
 -25 -22   0    0.20    7.00 
 -25 -22   0    2.10    4.00 
  25  22   0   -1.20    3.60 
  24 -23   0    2.50    2.80 
 -24  23   0   -2.70    2.80 
  23 -23   0    4.40    2.90 
 -23  23   0   -3.70    3.10 
  22 -23   0    8.70    3.70 
 -22  23   0   -1.00    2.90 
  21 -23   0   -1.30    2.20 
 -21  23   0    2.40    3.20 
  20 -23   0    5.00    3.10 
 -20  23   0    2.50    3.80 
  19 -23   0   -2.40    2.10 
 -19  23   0    0.80    3.10 
  18 -23   0   35.00    6.40 
 -18  23   0   46.50    7.70 
  17 -23   0    3.10    3.10 
 -17  23   0    0.40    2.50 
  16 -23   0   30.40    6.00 
 -16  23   0   34.10    6.40 
  15 -23   0    1.30    3.00 
 -15  23   0   -1.60    2.10 
  14 -23   0   27.60    5.80 
 -14  23   0   20.90    4.60 
 -14  23   0   18.20    4.40 
  13 -23   0    3.90    3.50 
 -13  23   0   -1.50    2.10 
 -13  23   0   -0.70    2.00 
  12 -23   0    1.60    3.40 
 -12  23   0    6.90    3.00 
 -12  23   0    1.90    2.30 
  11 -23   0    0.00    3.30 
 -11  23   0    1.30    2.20 
 -11  23   0    2.10    2.30 
  10 -23   0   38.00    7.20 
 -10  23   0   47.20    5.90 
 -10  23   0   29.40    5.60 
   9 -23   0    0.00    3.10 
  -9  23   0   -3.10    1.70 
  -9  23   0   -1.00    1.70 
   8 -23   0   78.99    9.90 
  -8  23   0   75.59    8.60 
  -8  23   0   77.69    6.50 
   7 -23   0    3.90    4.30 
  -7  23   0   -0.60    2.40 
  -7  23   0   -1.40    1.40 
   6 -23   0   94.29   10.80 
  -6  23   0  110.09    7.20 
  -6  23   0   90.99    8.50 
   5 -23   0   -2.20    3.90 
  -5  23   0   -3.30    1.80 
  -5  23   0    0.70    0.90 
   4 -23   0   -3.90    3.20 
  -4  23   0    1.10    2.50 
  -4  23   0    0.10    0.90 
   3 -23   0    1.90    4.10 
  -3  23   0    1.90    2.60 
  -3  23   0    0.00    1.30 
   2 -23   0   19.00    5.80 
  -2  23   0   30.60    6.30 
  -2  23   0   27.40    3.70 
   1 -23   0    6.10    4.60 
  -1  23   0   -2.40    2.10 
   0 -23   0   -3.00    3.80 
   0  23   0    3.20    1.60 
   0  23   0    0.00    2.90 
  -1 -23   0   -3.40    3.60 
   1  23   0    0.40    1.30 
   1  23   0    3.10    3.00 
  -2 -23   0   32.40    7.50 
   2  23   0   25.60    3.50 
   2  23   0   40.10    7.20 
  -3 -23   0   -1.40    4.30 
   3  23   0    0.70    2.40 
   3  23   0    0.20    1.10 
  -4 -23   0   -4.50    3.60 
   4  23   0   -1.80    2.60 
   4  23   0    1.00    1.20 
  -5 -23   0   -4.90    4.70 
   5  23   0    5.10    3.40 
  -6 -23   0   93.29   11.60 
  -6 -23   0   96.79    7.20 
   6  23   0   91.69   10.90 
  -7 -23   0   -0.20    1.90 
  -7 -23   0   -0.20    4.50 
   7  23   0   -1.90    2.40 
  -8 -23   0   61.09    9.60 
  -8 -23   0   64.29    6.00 
   8  23   0   87.39   11.00 
  -9 -23   0    4.40    5.20 
  -9 -23   0   -0.90    1.80 
   9  23   0    0.30    2.90 
 -10 -23   0   35.80    5.30 
 -10 -23   0   31.00    8.10 
  10  23   0   32.60    7.30 
 -11 -23   0   -2.30    1.90 
 -11 -23   0    4.80    5.40 
  11  23   0    2.20    3.20 
 -12 -23   0    1.30    2.50 
 -12 -23   0    4.10    5.40 
  12  23   0   -0.20    2.70 
 -13 -23   0    0.90    5.80 
 -13 -23   0   -0.80    2.30 
  13  23   0    0.20    3.10 
 -14 -23   0   18.90    7.60 
 -14 -23   0   14.90    4.10 
  14  23   0   12.90    5.00 
 -15 -23   0    1.20    2.50 
 -15 -23   0   -1.50    5.30 
  15  23   0    0.60    3.30 
 -16 -23   0   17.00    7.90 
 -16 -23   0   30.10    5.50 
  16  23   0   32.20    7.00 
 -17 -23   0    0.70    2.70 
 -17 -23   0    4.40    6.40 
  17  23   0   -2.00    2.80 
 -18 -23   0   51.99   11.00 
 -18 -23   0   38.60    6.80 
  18  23   0   42.50    8.40 
 -19 -23   0    3.20    3.20 
 -19 -23   0   -7.40    5.40 
  19  23   0    0.30    2.90 
 -20 -23   0   -1.20    3.00 
 -20 -23   0   -1.90    6.30 
  20  23   0   -1.60    3.00 
 -21 -23   0   -3.60    5.50 
 -21 -23   0   -0.20    3.60 
  21  23   0   -2.30    3.60 
 -22 -23   0    2.80    4.10 
 -22 -23   0    0.30    6.70 
  22  23   0   -0.90    3.20 
 -23 -23   0    3.70    7.30 
 -23 -23   0   -3.20    3.30 
  23  23   0   -1.60    3.50 
 -24 -23   0   -2.70    6.60 
 -24 -23   0   -2.30    3.50 
  24  23   0    0.70    4.20 
  23 -24   0    2.40    2.50 
 -23  24   0   -4.20    3.00 
  22 -24   0    3.40    2.90 
 -22  24   0    6.80    4.40 
  21 -24   0   -0.50    2.30 
 -21  24   0    2.50    3.70 
  20 -24   0    1.10    2.60 
 -20  24   0    4.70    3.60 
  19 -24   0    3.10    2.90 
 -19  24   0    3.40    3.60 
  18 -24   0    0.80    2.80 
 -18  24   0    1.10    3.30 
  17 -24   0   -0.80    2.80 
 -17  24   0    1.40    3.20 
  16 -24   0   10.80    3.90 
 -16  24   0   -0.80    2.60 
  15 -24   0   -0.20    3.00 
 -15  24   0   -0.30    2.30 
  14 -24   0   13.80    4.80 
 -14  24   0   12.10    3.80 
 -14  24   0   16.10    4.60 
  13 -24   0    1.90    3.40 
 -13  24   0   -3.00    2.10 
 -13  24   0   -1.60    2.10 
  12 -24   0    5.10    4.00 
 -12  24   0    1.70    2.60 
 -12  24   0    5.70    3.10 
  11 -24   0    2.90    3.60 
 -11  24   0    0.60    2.20 
 -11  24   0   -0.40    2.10 
  10 -24   0   -1.40    3.50 
 -10  24   0    0.00    1.80 
 -10  24   0    0.50    2.30 
   9 -24   0   -1.10    2.90 
  -9  24   0   -0.10    2.20 
  -9  24   0   -0.90    1.50 
   8 -24   0   78.19   10.10 
  -8  24   0   63.09    8.20 
  -8  24   0   76.59    6.30 
   7 -24   0   -0.90    3.60 
  -7  24   0    0.70    2.50 
  -7  24   0   -1.30    1.40 
   6 -24   0  124.39   11.60 
  -6  24   0  144.79   10.70 
  -6  24   0  130.79    8.30 
   5 -24   0   -2.70    3.60 
  -5  24   0    0.50    2.60 
  -5  24   0    0.20    0.70 
   4 -24   0   15.50    5.60 
  -4  24   0   23.30    5.40 
  -4  24   0   17.50    3.30 
   3 -24   0   -3.50    3.40 
  -3  24   0    1.20    1.60 
  -3  24   0   -0.60    2.10 
   2 -24   0  113.39   11.20 
  -2  24   0  133.79   11.10 
  -2  24   0  142.49    8.00 
   1 -24   0   -0.60    3.80 
  -1  24   0   -0.10    1.50 
  -1  24   0    1.30    2.70 
   0 -24   0  309.67   19.30 
   0  24   0  309.17   13.90 
   0  24   0  352.86   19.20 
  -1 -24   0    0.80    4.30 
   1  24   0    1.40    3.30 
   1  24   0    0.30    1.60 
  -2 -24   0  110.49   12.80 
   2  24   0  101.99   11.40 
   2  24   0  123.29    7.10 
  -3 -24   0   -1.20    4.30 
   3  24   0    1.70    3.00 
   3  24   0    0.10    1.20 
  -4 -24   0   24.30    6.80 
   4  24   0   13.50    2.70 
   4  24   0   10.30    4.40 
  -5 -24   0   -1.30    4.50 
   5  24   0   -1.10    2.50 
   5  24   0    1.10    1.20 
  -6 -24   0  126.09    8.40 
  -6 -24   0  113.79   13.00 
   6  24   0  144.19   12.10 
  -7 -24   0   -1.30    1.70 
  -7 -24   0    4.70    5.10 
   7  24   0   -1.40    2.80 
  -8 -24   0   74.59    6.60 
  -8 -24   0   85.89   11.80 
   8  24   0   67.49    9.80 
  -9 -24   0    0.30    1.90 
  -9 -24   0   -3.10    4.00 
   9  24   0   -2.10    2.40 
 -10 -24   0   -0.60    1.90 
 -10 -24   0   -2.50    4.60 
  10  24   0   -0.70    2.80 
 -11 -24   0   -0.30    2.10 
 -11 -24   0    2.50    5.20 
  11  24   0   -4.40    2.30 
 -12 -24   0    4.50    2.90 
 -12 -24   0    3.50    5.60 
  12  24   0    0.80    3.40 
 -13 -24   0   -1.40    2.10 
 -13 -24   0    3.20    5.40 
  13  24   0    7.90    4.30 
 -14 -24   0   17.60    8.10 
 -14 -24   0   11.90    3.60 
  14  24   0   15.20    5.50 
 -15 -24   0  -11.10    4.00 
 -15 -24   0   -1.60    2.60 
  15  24   0    2.60    3.60 
 -16 -24   0    4.70    3.20 
 -16 -24   0    3.00    6.80 
  16  24   0    4.70    4.20 
 -17 -24   0    4.20    3.30 
 -17 -24   0    0.00    6.40 
  17  24   0    1.00    3.40 
 -18 -24   0    5.90    7.40 
 -18 -24   0    0.00    3.00 
  18  24   0   -0.60    3.20 
 -19 -24   0   -9.40    5.90 
 -19 -24   0    3.90    3.30 
  19  24   0   -4.40    2.60 
 -20 -24   0   -1.40    7.10 
 -20 -24   0   -0.40    3.20 
  20  24   0    6.40    4.90 
 -21 -24   0   -0.80    3.20 
 -21 -24   0    5.50    7.50 
  21  24   0   -3.60    2.90 
 -22 -24   0    4.00    4.60 
 -22 -24   0    3.50    6.50 
  22  24   0    2.00    4.10 
 -23 -24   0  -14.00    5.60 
  23  24   0    0.70    4.00 
  22 -25   0    4.10    3.10 
 -22  25   0   -1.80    3.20 
  21 -25   0   -1.60    2.50 
 -21  25   0   -3.90    2.40 
  20 -25   0  119.49   10.30 
 -20  25   0  120.69   11.30 
  19 -25   0    2.30    3.00 
 -19  25   0   -1.40    3.00 
  18 -25   0   29.70    6.50 
 -18  25   0   30.20    6.70 
  17 -25   0    2.90    3.00 
 -17  25   0   -2.90    2.40 
  16 -25   0    3.80    3.30 
 -16  25   0   -2.40    2.10 
  15 -25   0    2.80    3.40 
 -15  25   0   -0.20    2.40 
  14 -25   0    2.60    3.40 
 -14  25   0   -0.20    2.50 
 -14  25   0    0.40    2.80 
  13 -25   0   -1.00    3.10 
 -13  25   0    0.90    2.80 
 -13  25   0   -3.20    1.50 
  12 -25   0   15.60    5.50 
 -12  25   0    3.20    2.60 
 -12  25   0    3.10    3.10 
  11 -25   0   -2.60    2.80 
 -11  25   0    0.60    2.60 
 -11  25   0   -0.60    2.00 
  10 -25   0    1.70    3.50 
 -10  25   0   -1.40    2.30 
 -10  25   0   -1.90    1.60 
   9 -25   0    1.10    3.40 
  -9  25   0    1.30    2.60 
  -9  25   0    7.90    2.90 
   8 -25   0    3.90    4.10 
  -8  25   0   -1.70    2.10 
  -8  25   0    0.20    1.70 
   7 -25   0   -1.00    3.80 
  -7  25   0   -2.30    1.40 
  -7  25   0   -4.00    2.00 
   6 -25   0   11.40    5.10 
  -6  25   0    5.70    2.20 
  -6  25   0   10.80    3.80 
   5 -25   0   -3.40    3.50 
  -5  25   0   -2.30    2.00 
  -5  25   0   -0.40    0.80 
   4 -25   0    6.40    4.80 
  -4  25   0   13.60    3.10 
  -4  25   0   14.30    4.70 
   3 -25   0   -5.50    3.30 
  -3  25   0   -0.50    2.70 
  -3  25   0    0.80    1.40 
   2 -25   0   32.20    7.30 
  -2  25   0   31.30    6.30 
  -2  25   0   27.40    4.00 
   1 -25   0    0.30    4.80 
  -1  25   0    0.80    1.60 
  -1  25   0   -1.80    2.70 
   0 -25   0    1.30    4.50 
   0  25   0    3.60    1.70 
   0  25   0    5.20    3.40 
  -1 -25   0   -4.40    4.40 
   1  25   0   -3.00    2.40 
   1  25   0    0.50    1.40 
  -2 -25   0   41.20    8.20 
   2  25   0   27.40    6.20 
   2  25   0   27.70    3.80 
  -3 -25   0    1.70    4.40 
   3  25   0    1.10    1.40 
   3  25   0   -0.30    2.50 
  -4 -25   0   14.30    6.10 
   4  25   0   15.70    5.20 
   4  25   0   13.70    2.70 
  -5 -25   0    3.70    5.20 
   5  25   0    0.10    3.10 
   5  25   0   -0.30    1.10 
  -6 -25   0    2.90    5.10 
   6  25   0   14.80    5.00 
  -7 -25   0    0.70    1.80 
  -7 -25   0   -5.10    4.40 
   7  25   0   -1.60    2.90 
  -8 -25   0    7.00    5.40 
  -8 -25   0   -1.30    1.80 
   8  25   0   -1.30    2.00 
  -9 -25   0    0.40    2.00 
  -9 -25   0    7.00    5.80 
   9  25   0   -1.30    3.00 
 -10 -25   0   -5.20    5.30 
 -10 -25   0   -2.00    2.20 
  10  25   0    0.30    3.00 
 -11 -25   0   -2.20    5.30 
 -11 -25   0    1.50    2.50 
  11  25   0   -2.50    2.40 
 -12 -25   0    8.70    3.30 
 -12 -25   0    3.10    6.30 
  12  25   0    9.90    5.10 
 -13 -25   0    3.30    2.70 
 -13 -25   0   -1.10    5.40 
  13  25   0   -1.60    3.00 
 -14 -25   0    1.60    5.50 
 -14 -25   0    2.10    2.70 
  14  25   0    2.90    4.10 
 -15 -25   0    1.70    2.60 
 -15 -25   0   -0.70    6.40 
  15  25   0    3.40    3.70 
 -16 -25   0    0.80    3.00 
 -16 -25   0   -5.90    6.30 
  16  25   0   -1.00    3.50 
 -17 -25   0   -0.80    2.80 
 -17 -25   0   -9.00    4.80 
  17  25   0    1.80    4.40 
 -18 -25   0   17.20    4.70 
 -18 -25   0   20.10    8.50 
  18  25   0   18.70    6.00 
 -19 -25   0   -3.40    2.50 
 -19 -25   0   -3.40    5.80 
  19  25   0    5.30    4.40 
 -20 -25   0  108.19   15.40 
 -20 -25   0  153.28   18.50 
  20  25   0   93.59   12.60 
 -21 -25   0  -12.50    5.60 
  21  25   0   -0.30    3.60 
 -22 -25   0   -0.50    6.10 
  22  25   0    0.80    3.90 
  21 -26   0    1.90    2.90 
 -21  26   0   -1.10    3.00 
  20 -26   0    8.40    3.80 
 -20  26   0    1.60    3.40 
  19 -26   0   -0.40    3.20 
 -19  26   0    0.10    3.30 
  18 -26   0   10.50    4.60 
 -18  26   0    9.90    4.70 
  17 -26   0    1.80    2.60 
 -17  26   0    0.10    2.70 
  16 -26   0    7.20    4.00 
 -16  26   0    2.30    2.70 
  15 -26   0    5.40    3.70 
 -15  26   0    0.60    2.50 
  14 -26   0   10.50    4.60 
 -14  26   0    6.60    3.60 
 -14  26   0   10.50    4.20 
  13 -26   0    1.20    3.50 
 -13  26   0    1.50    2.70 
 -13  26   0   -1.60    2.40 
  12 -26   0   11.10    5.20 
 -12  26   0   11.40    3.90 
 -12  26   0    5.60    3.40 
  11 -26   0   -0.20    3.20 
 -11  26   0   -0.80    2.00 
 -11  26   0   -0.30    2.40 
  10 -26   0   25.00    6.50 
 -10  26   0    7.10    3.70 
 -10  26   0   16.00    3.90 
   9 -26   0   -3.30    3.40 
  -9  26   0   -0.20    1.90 
  -9  26   0   -3.60    1.60 
   8 -26   0   15.70    5.30 
  -8  26   0   20.80    5.20 
  -8  26   0   23.60    4.40 
   7 -26   0   -6.70    2.40 
  -7  26   0   -3.00    2.10 
  -7  26   0   -2.10    1.20 
   6 -26   0    0.50    3.70 
  -6  26   0    0.00    0.90 
  -6  26   0   -0.90    2.30 
   5 -26   0   -3.20    3.50 
  -5  26   0   -1.10    2.20 
  -5  26   0   -0.50    1.30 
   4 -26   0   13.30    6.10 
  -4  26   0    9.60    2.80 
  -4  26   0    7.90    4.30 
   3 -26   0   -5.20    3.30 
  -3  26   0   -1.20    1.40 
  -3  26   0   -0.50    2.30 
   2 -26   0   41.20    8.40 
  -2  26   0   40.30    4.90 
  -2  26   0   56.59    8.90 
   1 -26   0    0.10    4.20 
  -1  26   0    2.00    3.00 
  -1  26   0    0.90    1.40 
   0 -26   0   66.89   10.60 
   0  26   0   66.69    9.40 
   0  26   0   73.79    5.60 
  -1 -26   0   -2.60    4.10 
   1  26   0    0.40    2.80 
   1  26   0    0.80    1.50 
  -2 -26   0   49.30    8.90 
   2  26   0   38.80    7.70 
   2  26   0   53.99    4.70 
  -3 -26   0   -6.60    3.30 
   3  26   0    0.20    1.30 
   3  26   0    0.10    2.80 
  -4 -26   0   11.10    6.20 
   4  26   0   21.70    6.20 
   4  26   0   15.50    3.00 
  -5 -26   0    3.20    5.00 
   5  26   0    1.60    1.40 
   5  26   0    5.90    4.20 
  -6 -26   0    2.00    4.70 
   6  26   0    0.90    2.80 
   6  26   0    3.20    1.50 
  -7 -26   0    3.80    5.40 
   7  26   0    0.50    2.80 
  -8 -26   0   13.80    6.70 
  -8 -26   0   13.00    3.60 
   8  26   0   18.00    5.50 
  -9 -26   0    1.20    2.20 
  -9 -26   0   -0.40    5.10 
   9  26   0   -5.70    2.10 
 -10 -26   0   14.40    3.90 
 -10 -26   0   21.70    7.70 
  10  26   0   25.90    6.80 
 -11 -26   0   -2.50    5.10 
 -11 -26   0   -4.00    1.80 
  11  26   0    4.40    4.20 
 -12 -26   0   15.50    6.90 
 -12 -26   0    6.50    3.10 
  12  26   0    9.80    5.00 
 -13 -26   0   -6.50    5.60 
 -13 -26   0   -1.40    2.30 
  13  26   0   -0.50    2.80 
 -14 -26   0    4.40    3.30 
 -14 -26   0    3.90    6.20 
  14  26   0   12.30    5.70 
 -15 -26   0   -0.40    2.70 
 -15 -26   0   -0.70    6.50 
  15  26   0    3.40    3.60 
 -16 -26   0    2.80    3.30 
 -16 -26   0   -5.70    5.90 
  16  26   0   -2.70    3.70 
 -17 -26   0  -10.20    4.90 
 -17 -26   0    1.00    3.10 
  17  26   0    0.90    3.50 
 -18 -26   0   13.70    8.10 
  18  26   0    5.50    5.20 
 -19 -26   0   10.50    8.10 
  19  26   0    3.80    4.70 
 -20 -26   0   10.40    8.20 
  20  26   0    1.80    4.10 
 -21 -26   0   21.90    9.80 
  21  26   0    2.30    4.00 
  20 -27   0  137.79   11.40 
 -20  27   0  113.49   12.70 
  19 -27   0    3.80    3.40 
 -19  27   0   -2.90    3.10 
  18 -27   0    6.60    3.70 
 -18  27   0   -3.10    2.60 
  17 -27   0    3.90    3.70 
 -17  27   0   -1.70    2.60 
  16 -27   0   53.99    8.60 
 -16  27   0   55.09    8.10 
  15 -27   0   -1.00    3.00 
 -15  27   0   -2.40    2.80 
  14 -27   0   14.20    4.80 
 -14  27   0    8.70    3.70 
 -14  27   0   15.30    4.60 
  13 -27   0   -0.30    3.50 
 -13  27   0    1.40    2.90 
 -13  27   0   -0.10    2.50 
  12 -27   0  110.09   11.00 
 -12  27   0   96.49    9.20 
 -12  27   0  124.59    9.70 
  11 -27   0    1.20    3.50 
 -11  27   0   -2.20    1.90 
 -11  27   0    0.30    2.80 
  10 -27   0   80.49   10.90 
 -10  27   0   81.29    9.50 
 -10  27   0   81.79    7.40 
   9 -27   0    0.10    4.00 
  -9  27   0   -1.80    2.60 
  -9  27   0   -1.70    1.70 
   8 -27   0    3.50    4.60 
  -8  27   0   10.50    4.10 
  -8  27   0    4.80    2.40 
   7 -27   0    0.20    4.00 
  -7  27   0    0.50    2.50 
  -7  27   0   -1.70    1.20 
   6 -27   0   29.60    7.60 
  -6  27   0   28.00    6.00 
   5 -27   0    1.10    4.50 
  -5  27   0    0.90    1.80 
  -5  27   0    0.60    2.50 
   4 -27   0   -4.20    3.40 
  -4  27   0   -0.20    2.70 
  -4  27   0    1.40    1.70 
   3 -27   0   -2.00    4.00 
  -3  27   0    0.30    1.30 
  -3  27   0   -1.80    2.50 
   2 -27   0   24.20    7.50 
  -2  27   0   29.70    6.80 
  -2  27   0   30.10    4.20 
   1 -27   0    4.00    5.00 
  -1  27   0   -0.10    2.50 
  -1  27   0   -2.20    1.20 
   0 -27   0   -7.10    3.30 
   0  27   0    2.30    3.30 
   0  27   0    0.30    1.40 
  -1 -27   0    2.50    4.50 
   1  27   0   -0.10    1.30 
   1  27   0   -4.30    2.30 
  -2 -27   0   26.80    7.70 
   2  27   0   38.10    4.70 
   2  27   0   19.70    5.60 
  -3 -27   0    2.10    5.30 
   3  27   0    1.10    1.50 
   3  27   0    0.00    2.80 
  -4 -27   0    2.90    4.90 
   4  27   0    1.00    1.30 
   4  27   0   -2.80    2.60 
  -5 -27   0   -4.10    4.20 
   5  27   0   -1.20    1.10 
   5  27   0   -1.50    3.20 
  -6 -27   0   15.90    7.50 
   6  27   0   15.00    5.30 
   6  27   0   22.60    3.50 
  -7 -27   0   -1.00    4.50 
   7  27   0    1.30    1.30 
   7  27   0    3.50    3.50 
  -8 -27   0   11.20    6.50 
   8  27   0    8.00    4.30 
  -9 -27   0   -1.90    1.90 
  -9 -27   0   -2.70    5.40 
   9  27   0   -1.20    2.90 
 -10 -27   0   72.59    8.10 
 -10 -27   0   74.19   12.50 
  10  27   0   81.69   11.60 
 -11 -27   0    7.60    6.10 
 -11 -27   0    0.70    2.40 
  11  27   0   -1.20    3.30 
 -12 -27   0  103.99   14.30 
 -12 -27   0   90.59    8.10 
  12  27   0   97.99   13.20 
 -13 -27   0   -0.20    5.90 
 -13 -27   0   -2.50    2.20 
  13  27   0    1.50    3.60 
 -14 -27   0    4.70    3.40 
 -14 -27   0    5.30    6.90 
  14  27   0   17.30    6.50 
 -15 -27   0   -7.30    5.30 
 -15 -27   0   -1.70    3.80 
  15  27   0   -1.20    3.50 
 -16 -27   0   61.19   12.40 
  16  27   0   48.30    9.70 
 -17 -27   0   -6.40    7.00 
  17  27   0   -3.00    3.60 
 -18 -27   0  -11.80    6.20 
  18  27   0    1.40    4.30 
 -19 -27   0  -10.40    7.30 
  19  27   0    1.70    3.90 
 -20 -27   0  106.59   16.90 
  20  27   0  130.29   15.40 
  18 -28   0    9.30    4.50 
 -18  28   0    8.50    4.20 
  17 -28   0    7.80    4.00 
 -17  28   0   -5.70    2.30 
  16 -28   0    1.10    3.50 
 -16  28   0    6.20    3.90 
  15 -28   0   -0.50    3.00 
 -15  28   0   -3.70    2.20 
  14 -28   0    0.20    3.60 
 -14  28   0   -1.90    2.40 
 -14  28   0   -3.40    2.70 
  13 -28   0   -0.20    3.90 
 -13  28   0    1.20    3.10 
 -13  28   0   -1.50    2.50 
  12 -28   0    5.10    4.80 
 -12  28   0    1.90    2.50 
 -12  28   0   -3.70    2.20 
  11 -28   0    2.50    3.70 
 -11  28   0   -0.90    1.90 
 -11  28   0   -3.80    2.40 
  10 -28   0   53.09    8.90 
 -10  28   0   59.19    8.50 
 -10  28   0   47.20    6.90 
   9 -28   0   -0.20    3.90 
  -9  28   0   -0.90    2.70 
  -9  28   0    1.10    2.20 
   8 -28   0   29.70    7.10 
  -8  28   0   28.60    5.00 
  -8  28   0   30.40    6.30 
   7 -28   0   -0.60    3.70 
  -7  28   0    0.40    1.10 
  -7  28   0    3.90    3.20 
   6 -28   0   82.39   11.50 
  -6  28   0   59.59    8.50 
  -6  28   0   39.30    5.20 
   5 -28   0   -0.50    4.30 
  -5  28   0   -0.10    2.40 
  -5  28   0   -0.60    1.60 
   4 -28   0   35.30    8.00 
  -4  28   0   22.20    5.70 
  -4  28   0   20.10    3.90 
   3 -28   0    2.20    5.10 
  -3  28   0   -2.50    2.20 
  -3  28   0   -1.80    1.20 
   2 -28   0   63.49   10.20 
  -2  28   0   67.69    9.80 
  -2  28   0   77.49    6.00 
   1 -28   0    4.60    5.40 
  -1  28   0   -4.20    2.20 
  -1  28   0   -0.10    1.40 
   0 -28   0    3.40    5.60 
   0  28   0   -0.80    1.40 
   0  28   0    0.50    3.00 
  -1 -28   0    1.30    5.60 
   1  28   0   -0.60    1.30 
   1  28   0   -1.60    2.20 
  -2 -28   0   70.79   11.10 
   2  28   0   76.69    5.80 
   2  28   0   66.69   10.30 
  -3 -28   0    2.00    5.00 
   3  28   0    0.30    1.50 
   3  28   0   -2.20    2.70 
  -4 -28   0   37.80    8.80 
   4  28   0   21.30    6.00 
   4  28   0   36.50    4.60 
  -5 -28   0    1.70    5.10 
   5  28   0    2.20    3.90 
   5  28   0    1.50    1.60 
  -6 -28   0   65.59   11.50 
   6  28   0   59.99    5.10 
   6  28   0   52.89    9.40 
  -7 -28   0    0.50    5.00 
   7  28   0   -1.00    2.90 
   7  28   0    0.40    1.30 
  -8 -28   0   28.70    8.30 
   8  28   0   20.50    6.00 
  -9 -28   0    2.10    2.40 
  -9 -28   0   -0.80    5.30 
   9  28   0    2.90    3.80 
 -10 -28   0   57.99    7.20 
 -10 -28   0   45.00   10.00 
  10  28   0   52.19   10.00 
 -11 -28   0    3.10    5.80 
 -11 -28   0   -0.30    2.50 
  11  28   0    0.60    4.00 
 -12 -28   0   14.10    7.50 
 -12 -28   0    4.30    3.20 
  12  28   0    0.90    3.50 
 -13 -28   0    4.20    7.20 
  13  28   0    1.90    3.00 
 -14 -28   0   -3.50    5.50 
  14  28   0   -2.30    4.10 
 -15 -28   0  -15.60    5.60 
  15  28   0    0.90    3.70 
 -16 -28   0   -2.50    7.10 
  16  28   0    4.10    4.80 
 -17 -28   0    4.00    7.00 
  17  28   0   -2.30    3.70 
 -18 -28   0   -5.90    6.30 
  18  28   0    1.30    4.20 
  17 -29   0   -3.90    2.40 
 -17  29   0    0.70    3.40 
  16 -29   0   49.70    8.50 
 -16  29   0   32.70    6.70 
  15 -29   0    3.10    3.60 
 -15  29   0   -1.60    2.50 
  14 -29   0   11.10    5.20 
 -14  29   0    7.10    4.20 
 -14  29   0   -2.70    2.90 
  13 -29   0    3.20    4.20 
 -13  29   0   -0.70    2.50 
 -13  29   0    1.70    3.20 
  12 -29   0   34.00    7.90 
 -12  29   0   32.10    6.40 
 -12  29   0   43.70    7.20 
  11 -29   0   -0.10    3.60 
 -11  29   0    4.30    2.90 
 -11  29   0   -2.20    2.90 
  10 -29   0   23.00    6.70 
 -10  29   0   13.00    4.90 
 -10  29   0   27.30    5.50 
   9 -29   0    1.50    4.50 
  -9  29   0   -2.60    2.30 
  -9  29   0   -0.60    2.00 
   8 -29   0   -0.80    4.30 
  -8  29   0    2.30    1.90 
  -8  29   0    1.70    3.10 
   7 -29   0    3.00    4.20 
  -7  29   0   -3.40    2.20 
  -7  29   0    0.20    1.10 
   6 -29   0   11.10    5.50 
  -6  29   0   -1.80    1.70 
  -6  29   0    4.00    3.30 
   5 -29   0    0.40    4.80 
  -5  29   0    0.70    1.90 
  -5  29   0    3.20    3.00 
   4 -29   0   -0.10    4.30 
  -4  29   0    2.40    2.20 
  -4  29   0    3.60    3.30 
   3 -29   0    1.30    5.10 
  -3  29   0   -0.10    1.50 
  -3  29   0   -2.10    2.60 
   2 -29   0   -6.90    4.20 
  -2  29   0    4.50    2.10 
  -2  29   0    8.80    4.30 
   1 -29   0   -5.40    3.80 
  -1  29   0    1.30    1.70 
  -1  29   0   -1.20    2.70 
   0 -29   0    2.90    4.80 
   0  29   0    6.60    4.20 
   0  29   0    1.00    1.60 
  -1 -29   0   -2.70    4.50 
   1  29   0   -1.40    2.80 
   1  29   0    1.60    1.80 
  -2 -29   0   13.40    6.50 
   2  29   0   15.60    5.90 
  -3 -29   0    6.10    5.20 
   3  29   0   -2.00    2.80 
   3  29   0   -1.20    1.40 
  -4 -29   0    2.40    5.80 
   4  29   0   -1.80    1.30 
   4  29   0   -1.30    3.10 
  -5 -29   0   -1.90    4.80 
   5  29   0   -0.10    2.90 
   5  29   0    1.10    1.60 
  -6 -29   0   -2.80    5.30 
   6  29   0    2.50    1.70 
   6  29   0    4.60    4.20 
  -7 -29   0   -6.10    4.30 
   7  29   0   -0.40    1.50 
   7  29   0   -0.30    3.60 
  -8 -29   0    3.20    5.50 
   8  29   0    4.20    4.00 
  -9 -29   0   -5.20    4.90 
   9  29   0    0.10    3.40 
 -10 -29   0   15.60    7.60 
  10  29   0   15.60    6.60 
 -11 -29   0   10.70    7.10 
  11  29   0   -2.60    3.20 
 -12 -29   0   44.60   10.80 
  12  29   0   27.30    7.90 
 -13 -29   0   -1.30    6.40 
  13  29   0   -5.20    2.90 
 -14 -29   0   13.80    8.50 
  14  29   0    2.50    4.90 
 -15 -29   0    0.20    6.50 
  15  29   0   -1.80    3.50 
 -16 -29   0   26.60    9.30 
  16  29   0   23.10    7.00 
 -17 -29   0   -1.50    7.20 
  17  29   0    4.20    4.20 
  15 -30   0    7.30    4.60 
 -15  30   0    0.80    3.00 
  14 -30   0  108.59   12.90 
 -14  30   0   73.79    9.60 
 -14  30   0   65.09    9.30 
  13 -30   0   -0.70    4.10 
 -13  30   0    1.10    2.90 
 -13  30   0   -0.80    2.90 
  12 -30   0   42.60    8.50 
 -12  30   0   29.70    6.50 
 -12  30   0   29.50    6.00 
  11 -30   0    3.20    4.50 
 -11  30   0   -0.90    3.00 
 -11  30   0    0.10    2.50 
  10 -30   0    5.30    4.00 
 -10  30   0   -0.40    3.20 
 -10  30   0   -0.90    2.20 
   9 -30   0    1.10    4.10 
  -9  30   0    0.70    2.20 
  -9  30   0   -0.50    3.00 
   8 -30   0   18.80    6.30 
  -8  30   0    1.40    3.30 
  -8  30   0   -1.60    1.10 
   7 -30   0    5.20    5.40 
  -7  30   0    1.30    1.90 
  -7  30   0    1.70    3.60 
   6 -30   0  123.79   12.50 
  -6  30   0  147.09    9.70 
  -6  30   0  149.19   12.50 
   5 -30   0   -2.90    4.60 
  -5  30   0   -1.20    2.70 
  -5  30   0   -1.50    1.80 
   4 -30   0   -0.20    4.70 
  -4  30   0    1.30    2.90 
  -4  30   0    3.30    2.40 
   3 -30   0    3.20    5.00 
  -3  30   0    0.30    3.10 
  -3  30   0    0.00    1.70 
   2 -30   0   64.19   11.20 
  -2  30   0   48.00    8.40 
  -2  30   0   63.59    6.70 
   1 -30   0   -2.00    5.30 
  -1  30   0   -1.60    1.20 
  -1  30   0   -0.80    2.70 
   0 -30   0   25.00    8.50 
   0  30   0   25.80    7.10 
   0  30   0   29.70    4.50 
  -1 -30   0   -5.40    4.80 
   1  30   0   -2.40    3.00 
   1  30   0   -1.80    1.30 
  -2 -30   0   54.19   10.40 
   2  30   0   56.29    5.30 
   2  30   0   56.29   10.00 
  -3 -30   0   -1.20    4.80 
   3  30   0   -4.10    2.70 
   3  30   0    2.60    2.00 
  -4 -30   0    7.20    6.00 
   4  30   0   11.90    5.80 
   4  30   0    3.70    2.20 
  -5 -30   0   -2.00    4.80 
   5  30   0    6.10    4.20 
  -6 -30   0  142.29   17.10 
   6  30   0  150.78   16.80 
  -7 -30   0   -4.50    6.00 
   7  30   0   -0.40    3.20 
  -8 -30   0   10.80    6.80 
   8  30   0   10.30    5.80 
  -9 -30   0   -3.40    5.30 
   9  30   0   -7.20    3.30 
 -10 -30   0  -12.60    5.10 
  10  30   0   -2.90    3.80 
 -11 -30   0   -9.00    6.10 
  11  30   0   -1.10    3.90 
 -12 -30   0   38.30   10.10 
  12  30   0   32.90    8.20 
 -13 -30   0   -1.80    7.00 
  13  30   0   -1.00    3.90 
 -14 -30   0   71.29   13.10 
  14  30   0   82.09   12.80 
 -15 -30   0   -5.60    7.10 
  15  30   0   -0.90    3.50 
  14 -31   0   29.00    7.30 
  13 -31   0    0.20    4.20 
 -13  31   0   -1.40    2.30 
 -13  31   0   -5.00    2.60 
  12 -31   0   17.60    6.30 
 -12  31   0   12.80    4.90 
 -12  31   0   18.60    5.20 
  11 -31   0    2.30    4.20 
 -11  31   0   -2.50    3.10 
 -11  31   0   -1.30    2.50 
  10 -31   0   18.00    6.50 
 -10  31   0   20.10    6.10 
 -10  31   0   19.10    4.60 
   9 -31   0    3.80    5.00 
  -9  31   0   -1.40    3.00 
  -9  31   0    0.50    2.10 
   8 -31   0   39.40    8.50 
  -8  31   0   44.50    8.00 
   7 -31   0   -3.90    4.60 
  -7  31   0   -1.60    1.80 
  -7  31   0    1.70    3.90 
   6 -31   0    0.30    4.70 
  -6  31   0    0.10    3.20 
  -6  31   0    0.70    1.90 
   5 -31   0   -5.70    4.20 
  -5  31   0   -0.70    2.00 
  -5  31   0   -3.00    2.80 
   4 -31   0   37.50    8.90 
  -4  31   0   48.70    6.30 
  -4  31   0   32.10    7.30 
   3 -31   0    3.90    4.90 
  -3  31   0    0.00    3.10 
  -3  31   0   -0.60    1.90 
   2 -31   0    8.40    6.00 
  -2  31   0    1.80    3.80 
  -2  31   0    3.10    2.20 
   1 -31   0   -3.60    4.40 
  -1  31   0   -0.70    3.10 
  -1  31   0   -1.90    1.50 
   0 -31   0    1.40    5.20 
   0  31   0    1.10    1.70 
   0  31   0   -0.70    2.70 
  -1 -31   0    0.20    5.00 
   1  31   0    1.90    1.80 
   1  31   0    0.60    3.90 
  -2 -31   0    0.00    5.50 
   2  31   0    5.20    4.40 
   2  31   0    1.90    2.10 
  -3 -31   0   -0.80    5.30 
   3  31   0    3.30    3.80 
  -4 -31   0   65.09   12.60 
   4  31   0   27.80    7.30 
  -5 -31   0    6.80    6.20 
   5  31   0    1.80    4.20 
  -6 -31   0    1.40    6.00 
   6  31   0    0.20    3.90 
  -7 -31   0   -4.40    5.70 
   7  31   0    1.00    3.80 
  -8 -31   0   46.80   11.20 
   8  31   0   34.90    8.70 
  -9 -31   0    7.20    7.60 
   9  31   0   -0.30    3.80 
 -10 -31   0   18.50    9.30 
  10  31   0   14.90    6.70 
 -11 -31   0   -5.80    5.70 
  11  31   0   -4.30    2.90 
 -12 -31   0   12.50    8.20 
  12  31   0   15.40    6.60 
 -13 -31   0   -5.40    6.60 
  13  31   0   -0.60    4.20 
 -14 -31   0   29.00   10.50 
  11 -32   0    1.00    4.60 
 -11  32   0   -0.50    2.60 
 -11  32   0    1.10    3.70 
  10 -32   0    5.20    4.40 
 -10  32   0    3.30    4.40 
 -10  32   0    8.60    3.80 
   9 -32   0    3.00    5.30 
  -9  32   0    0.30    1.70 
  -9  32   0    0.00    3.10 
   8 -32   0    9.60    5.40 
  -8  32   0    1.50    2.50 
  -8  32   0    0.50    3.20 
   7 -32   0    1.50    5.00 
  -7  32   0    0.90    2.30 
  -7  32   0   -3.00    3.00 
   6 -32   0   34.90    8.30 
  -6  32   0   36.20    5.80 
  -6  32   0   30.40    7.50 
   5 -32   0   -6.00    4.30 
  -5  32   0   -1.70    3.10 
  -5  32   0   -4.40    1.70 
   4 -32   0    2.90    6.30 
  -4  32   0    1.90    2.60 
  -4  32   0    4.60    4.10 
   3 -32   0   -6.70    4.40 
  -3  32   0    1.20    3.60 
  -3  32   0   -0.60    1.90 
   2 -32   0   43.00    9.70 
  -2  32   0   33.70    7.60 
  -2  32   0   38.10    5.50 
   1 -32   0   -3.50    5.30 
  -1  32   0    0.40    1.90 
  -1  32   0    2.50    4.00 
   0 -32   0   28.30    8.90 
   0  32   0   27.10    7.20 
  -1 -32   0   -5.90    4.80 
   1  32   0    5.90    4.80 
  -2 -32   0   31.00    9.00 
   2  32   0   29.60    8.20 
  -3 -32   0    0.60    6.20 
   3  32   0   -1.50    4.30 
  -4 -32   0    4.40    6.20 
   4  32   0    3.00    4.50 
  -5 -32   0   -0.40    5.40 
   5  32   0   -1.70    3.80 
  -6 -32   0   24.90    8.50 
   6  32   0   23.50    6.90 
  -7 -32   0   -3.70    5.40 
   7  32   0   -3.20    3.40 
  -8 -32   0   -1.20    6.30 
   8  32   0   -1.30    3.50 
  -9 -32   0    2.30    7.20 
   9  32   0   -4.00    3.00 
 -10 -32   0   13.30    8.10 
  10  32   0    4.20    4.90 
 -11 -32   0   -7.60    5.20 
  11  32   0    0.30    4.40 
   8 -33   0    1.90    5.00 
  -8  33   0   -1.60    3.00 
  -8  33   0    3.40    2.90 
   7 -33   0   -3.00    4.80 
  -7  33   0    0.80    3.70 
  -7  33   0   -2.10    2.00 
   6 -33   0   58.39   10.70 
  -6  33   0   47.40    6.50 
  -6  33   0   40.80    8.60 
   5 -33   0   -0.10    4.50 
  -5  33   0    1.70    2.30 
  -5  33   0   -1.00    2.90 
   4 -33   0   88.29   13.00 
  -4  33   0   66.69   10.70 
  -4  33   0   82.89    7.40 
   3 -33   0   11.10    7.10 
  -3  33   0    4.50    3.90 
  -3  33   0   -1.80    2.70 
   2 -33   0   10.90    6.80 
  -2  33   0    9.00    4.90 
   1 -33   0    9.10    6.30 
  -1  33   0    1.40    4.00 
   0 -33   0    0.20    5.20 
   0  33   0    1.90    3.50 
  -1 -33   0    0.70    6.60 
   1  33   0    2.80    3.60 
  -2 -33   0    2.90    5.90 
   2  33   0    1.70    4.40 
  -3 -33   0   -4.00    5.80 
   3  33   0   -1.90    3.70 
  -4 -33   0   90.29   13.80 
   4  33   0   90.99   13.50 
  -5 -33   0    2.30    5.80 
   5  33   0   -6.50    3.60 
  -6 -33   0   40.20   10.90 
   6  33   0   33.10    8.20 
  -7 -33   0    4.70    7.60 
   7  33   0   -2.40    3.50 
  -8 -33   0    2.70    7.00 
   8  33   0    4.10    5.10 
   4 -34   0   15.00    7.00 
   3 -34   0    3.20    5.80 
  -3  34   0   -0.10    3.60 
   2 -34   0    2.70    5.30 
  -2  34   0   -1.10    3.20 
   1 -34   0    7.60    6.80 
  -1  34   0    5.20    4.00 
   0 -34   0    3.30    6.10 
   0  34   0    5.50    4.60 
  -1 -34   0    4.90    6.20 
   1  34   0    1.70    4.00 
  -2 -34   0    3.40    6.70 
   2  34   0   -2.10    3.10 
  -3 -34   0   -6.60    5.10 
   3  34   0    8.10    5.10 
  -4 -34   0   11.90    7.30 
   3  34  -1   17.40    7.10 
  -3 -34   1   12.60    8.30 
   2  34  -1   67.29   12.00 
  -2 -34   1   89.09   13.80 
   1  34  -1   14.30    6.10 
  -1 -34   1   -6.40    5.80 
   0  34  -1   81.99   12.00 
   0 -34   1  109.49   14.80 
  -1  34  -1   14.40    5.80 
   1 -34   1   19.60    8.20 
  -2  34  -1   71.19   11.60 
   2 -34   1   90.19   14.00 
  -3  34  -1    7.10    4.90 
   3 -34   1   13.80    7.70 
   8  33  -1   -0.10    3.90 
  -8 -33   1   -2.30    7.20 
   7  33  -1    2.20    4.10 
  -7 -33   1    0.50    6.70 
   6  33  -1   -5.50    3.60 
  -6 -33   1  -10.20    5.20 
   5  33  -1   11.70    6.10 
  -5 -33   1   -4.80    5.30 
   4  33  -1   11.10    5.80 
  -4 -33   1   14.40    7.40 
   3  33  -1   28.30    7.70 
  -3 -33   1   34.60   10.00 
   2  33  -1   40.90    9.00 
  -2 -33   1   55.49   11.10 
   1  33  -1    1.70    4.10 
  -1 -33   1  -10.90    5.00 
   0  33  -1    2.30    4.20 
   0 -33   1   10.60    7.10 
  -1  33  -1    1.80    3.80 
   1 -33   1    4.30    5.90 
  -2  33  -1   35.20    8.00 
   2 -33   1   40.90    9.70 
  -3  33  -1   15.00    5.50 
   3 -33   1   23.10    7.90 
  -4  33  -1   15.70    6.20 
   4 -33   1   12.60    6.10 
  -5  33  -1   18.80    6.40 
  -5  33  -1   25.20    6.00 
   5 -33   1   19.90    7.30 
  -6  33  -1   -0.50    3.30 
  -6  33  -1   -0.30    2.30 
   6 -33   1    3.40    5.90 
  -7  33  -1    3.20    4.10 
  -7  33  -1   -0.60    2.50 
   7 -33   1   -1.60    5.00 
  -8  33  -1   -1.20    3.60 
  -8  33  -1   -0.20    2.40 
   8 -33   1    0.30    4.50 
  11  32  -1    1.00    3.60 
 -11 -32   1    0.70    6.30 
  10  32  -1    0.20    4.50 
 -10 -32   1    7.30    7.10 
   9  32  -1    3.00    4.40 
  -9 -32   1   -4.40    6.60 
   8  32  -1   -2.30    3.30 
  -8 -32   1   -3.10    5.90 
   7  32  -1   -0.90    4.20 
  -7 -32   1   11.30    7.90 
   6  32  -1    1.10    4.00 
  -6 -32   1    2.60    7.00 
   5  32  -1   19.90    6.80 
  -5 -32   1   20.40    8.20 
   4  32  -1    1.30    3.90 
  -4 -32   1    1.60    5.40 
   3  32  -1   67.39   11.20 
  -3 -32   1   74.59   12.90 
   2  32  -1   27.20    6.90 
  -2 -32   1   24.80    8.30 
   1  32  -1   31.20    7.50 
  -1 -32   1   29.60    8.50 
   0  32  -1   11.30    4.70 
   0 -32   1   28.20    8.70 
  -1  32  -1   48.50    8.70 
   1 -32   1   21.60    7.80 
  -2  32  -1   38.60    8.30 
  -2  32  -1   35.30    8.00 
   2 -32   1   16.10    7.80 
  -3  32  -1   72.89    6.60 
  -3  32  -1   46.20    8.50 
   3 -32   1   76.49   12.60 
  -4  32  -1    1.70    2.30 
  -4  32  -1    6.70    4.50 
   4 -32   1    1.60    6.00 
  -5  32  -1   21.50    6.10 
  -5  32  -1   28.10    5.20 
   5 -32   1   33.50    8.70 
  -6  32  -1    3.80    4.20 
  -6  32  -1   -1.00    2.20 
   6 -32   1    2.30    5.10 
  -7  32  -1   -0.60    3.30 
  -7  32  -1   -2.20    1.90 
   7 -32   1   -1.50    4.80 
  -8  32  -1   -1.20    2.20 
  -8  32  -1   -3.20    3.10 
   8 -32   1    0.80    4.40 
  -9  32  -1    0.50    2.60 
  -9  32  -1   -2.60    3.20 
   9 -32   1    6.30    5.50 
 -10  32  -1    9.60    4.70 
  10 -32   1   16.00    6.20 
 -11  32  -1   -1.00    2.70 
 -11  32  -1    1.90    3.90 
  11 -32   1    2.00    4.00 
  13  31  -1    6.10    5.20 
 -13 -31   1   -1.90    7.20 
  12  31  -1    1.00    4.00 
 -12 -31   1    0.40    6.40 
  11  31  -1    0.60    3.80 
 -11 -31   1    1.90    6.90 
  10  31  -1    5.80    4.90 
 -10 -31   1   14.60    8.50 
   9  31  -1    4.10    4.70 
  -9 -31   1   -1.50    7.00 
   8  31  -1    3.50    4.50 
  -8 -31   1    9.00    6.80 
   7  31  -1    2.60    4.30 
  -7 -31   1  -12.70    5.20 
   6  31  -1    9.00    5.20 
  -6 -31   1   13.40    7.70 
   5  31  -1   -0.30    3.50 
  -5 -31   1   -5.40    4.70 
   4  31  -1    8.20    4.80 
  -4 -31   1    7.90    6.50 
   3  31  -1   21.50    6.40 
  -3 -31   1    9.30    6.80 
   2  31  -1   14.20    5.70 
  -2 -31   1   20.00    8.00 
   1  31  -1    5.00    3.90 
  -1 -31   1    3.30    5.50 
   0  31  -1    4.00    4.60 
   0  31  -1    0.70    1.80 
   0 -31   1  -10.10    3.60 
  -1  31  -1    2.50    2.10 
  -1  31  -1   -0.20    3.20 
   1 -31   1    0.10    5.00 
  -2  31  -1   32.00    7.30 
  -2  31  -1   24.60    4.30 
   2 -31   1   36.90    8.70 
  -3  31  -1   19.00    4.00 
  -3  31  -1   21.10    6.30 
   3 -31   1   21.50    7.20 
  -4  31  -1   14.90    5.50 
  -4  31  -1   10.00    3.20 
   4 -31   1    8.90    6.50 
  -5  31  -1    2.90    3.80 
  -5  31  -1    2.60    2.20 
   5 -31   1    2.30    5.00 
  -6  31  -1    7.40    2.90 
  -6  31  -1    9.40    4.80 
   6 -31   1   12.40    6.00 
  -7  31  -1    3.30    2.60 
  -7  31  -1   -3.20    2.90 
   7 -31   1    3.10    5.10 
  -8  31  -1    6.40    3.20 
  -8  31  -1    7.90    4.20 
   8 -31   1   11.70    6.60 
  -9  31  -1   -0.20    3.20 
  -9  31  -1    0.40    1.70 
   9 -31   1    2.50    4.30 
 -10  31  -1    7.70    3.30 
 -10  31  -1    4.70    4.10 
  10 -31   1   14.50    6.50 
 -11  31  -1    9.70    4.80 
 -11  31  -1    3.70    3.30 
  11 -31   1    3.30    4.60 
 -12  31  -1    2.70    3.60 
 -12  31  -1    1.50    3.00 
  12 -31   1   -0.20    4.30 
 -13  31  -1   -0.10    3.20 
 -13  31  -1   -2.30    3.30 
  13 -31   1   -4.90    3.20 
  15  30  -1   -1.20    3.80 
 -15 -30   1   -0.70    7.40 
  14  30  -1    1.00    4.50 
 -14 -30   1   -2.30    6.90 
  13  30  -1    9.30    6.00 
 -13 -30   1   -1.90    6.10 
  12  30  -1    6.00    5.60 
 -12 -30   1   -1.90    6.00 
  11  30  -1   -1.60    4.00 
 -11 -30   1    5.60    7.60 
  10  30  -1    3.70    4.20 
 -10 -30   1   -0.40    6.30 
   9  30  -1    2.30    3.90 
  -9 -30   1   15.10    7.50 
   8  30  -1    8.70    5.60 
  -8 -30   1    3.50    6.20 
   7  30  -1   -2.40    3.50 
  -7 -30   1   -1.40    5.50 
   6  30  -1   65.89   10.60 
  -6 -30   1   70.99   12.70 
   5  30  -1   11.00    5.20 
  -5 -30   1    7.90    9.10 
   4  30  -1   -1.90    3.40 
  -4 -30   1   -0.60    6.00 
   3  30  -1   53.79    8.20 
   3  30  -1   30.50    7.30 
  -3 -30   1   34.80    9.20 
   2  30  -1   34.90    4.70 
   2  30  -1   32.00    7.60 
  -2 -30   1   22.00    8.10 
   1  30  -1    9.40    2.70 
   1  30  -1    2.50    3.80 
  -1 -30   1   10.60    7.10 
   0  30  -1   29.90    7.10 
   0  30  -1   19.30    3.80 
   0 -30   1   28.40    8.70 
  -1  30  -1   11.30    2.90 
  -1  30  -1   14.10    5.40 
   1 -30   1   -0.30    5.50 
  -2  30  -1   26.60    4.40 
  -2  30  -1   20.00    5.80 
   2 -30   1   24.60    8.00 
  -3  30  -1   41.50    5.50 
  -3  30  -1   23.90    6.00 
   3 -30   1   26.30    7.70 
  -4  30  -1    2.40    3.20 
  -4  30  -1   -2.30    1.50 
   4 -30   1   -2.80    4.30 
  -5  30  -1   12.60    3.40 
  -5  30  -1    9.50    4.40 
   5 -30   1   20.60    7.20 
  -6  30  -1   74.39    6.80 
  -6  30  -1   62.49    9.40 
   6 -30   1   70.79   10.90 
  -7  30  -1    5.50    2.80 
  -7  30  -1    0.70    3.70 
   7 -30   1    4.80    4.20 
  -8  30  -1    5.70    2.80 
  -8  30  -1    4.20    3.50 
   8 -30   1   11.50    6.10 
  -9  30  -1    0.70    1.60 
  -9  30  -1    7.80    4.40 
   9 -30   1   12.60    6.00 
 -10  30  -1    2.30    2.90 
 -10  30  -1    1.70    3.50 
  10 -30   1    0.70    4.10 
 -11  30  -1    5.70    3.70 
 -11  30  -1    4.30    3.60 
  11 -30   1    4.60    4.30 
 -12  30  -1    1.40    3.20 
 -12  30  -1    3.10    3.30 
  12 -30   1   -0.50    3.40 
 -13  30  -1    5.80    3.60 
 -13  30  -1    7.10    4.30 
  13 -30   1    8.00    4.80 
 -14  30  -1    1.60    3.50 
 -14  30  -1    0.10    2.80 
  14 -30   1   -4.30    3.30 
 -15  30  -1    3.60    3.90 
  15 -30   1   -0.20    3.50 
  17  29  -1   16.30    6.60 
 -17 -29   1   12.70    9.00 
  16  29  -1   -5.80    3.40 
 -16 -29   1   -5.50    6.80 
  15  29  -1    3.60    4.90 
 -15 -29   1   -1.40    6.70 
  14  29  -1    9.20    5.70 
 -14 -29   1    7.10    7.40 
  13  29  -1   -4.70    3.20 
 -13 -29   1    0.10    6.80 
  12  29  -1   -4.40    3.10 
 -12 -29   1    0.20    6.70 
  11  29  -1   32.80    8.60 
 -11 -29   1   28.70    9.10 
  10  29  -1    0.60    4.40 
 -10 -29   1    3.30    6.30 
   9  29  -1   18.70    6.70 
  -9 -29   1   14.00    7.10 
   8  29  -1   -1.50    3.20 
  -8 -29   1    6.10    6.30 
   7  29  -1   15.80    6.00 
  -7 -29   1   23.50    7.90 
   6  29  -1    6.50    4.20 
  -6 -29   1   -7.30    4.90 
   5  29  -1    9.10    2.60 
   5  29  -1   10.70    5.10 
  -5 -29   1    9.30    6.50 
   4  29  -1    0.80    1.50 
   4  29  -1    0.00    3.40 
  -4 -29   1    8.80    6.40 
   3  29  -1   11.00    5.40 
   3  29  -1   10.50    2.70 
  -3 -29   1    4.20    5.30 
   2  29  -1    1.70    1.70 
   2  29  -1    0.60    3.50 
  -2 -29   1    2.40    4.90 
   1  29  -1   10.30    2.70 
   1  29  -1    7.40    4.80 
  -1 -29   1    2.80    5.30 
   0  29  -1    0.40    3.30 
   0  29  -1    0.20    1.60 
   0 -29   1   -2.50    4.40 
  -1  29  -1    3.90    3.30 
  -1  29  -1    9.30    2.70 
   1 -29   1   10.60    5.90 
  -2  29  -1    4.60    2.10 
  -2  29  -1    3.40    3.90 
   2 -29   1    1.30    4.40 
  -3  29  -1   11.20    4.50 
  -3  29  -1   10.40    2.90 
   3 -29   1    8.80    6.30 
  -4  29  -1    0.90    2.50 
  -4  29  -1    1.10    1.80 
   4 -29   1    3.20    4.60 
  -5  29  -1   12.00    3.40 
  -5  29  -1   16.40    5.00 
   5 -29   1    0.10    4.60 
  -6  29  -1    2.30    2.10 
  -6  29  -1    7.80    3.60 
   6 -29   1    1.90    4.10 
  -7  29  -1   25.20    4.70 
  -7  29  -1   23.50    5.90 
   7 -29   1   11.00    5.50 
  -8  29  -1   -0.40    1.30 
  -8  29  -1   -0.10    3.10 
   8 -29   1    0.90    4.40 
  -9  29  -1   12.60    4.60 
  -9  29  -1    4.50    2.60 
   9 -29   1   21.40    6.90 
 -10  29  -1    4.20    3.80 
 -10  29  -1    3.00    2.70 
  10 -29   1    7.50    5.20 
 -11  29  -1   31.80    6.00 
 -11  29  -1   26.80    6.20 
  11 -29   1   42.80    8.50 
 -12  29  -1   -0.20    2.50 
 -12  29  -1   -1.70    2.60 
  12 -29   1   -2.30    3.70 
 -13  29  -1   -1.90    2.70 
 -13  29  -1    2.10    3.00 
  13 -29   1    2.30    3.70 
 -14  29  -1   14.40    4.70 
 -14  29  -1   12.30    4.40 
  14 -29   1    9.10    4.70 
 -15  29  -1   19.90    5.30 
  15 -29   1   19.50    5.70 
 -16  29  -1   -3.70    2.50 
  16 -29   1   -1.40    3.10 
 -17  29  -1    7.20    4.20 
  17 -29   1   28.00    6.60 
  18  28  -1   14.40    6.20 
 -18 -28   1   10.00    8.00 
  17  28  -1    5.70    4.80 
 -17 -28   1    0.60    7.20 
  16  28  -1    4.40    4.90 
 -16 -28   1   17.20    8.50 
  15  28  -1   -3.70    3.70 
 -15 -28   1    8.70    8.40 
  14  28  -1    4.20    4.30 
 -14 -28   1   -3.50    6.70 
  13  28  -1    9.20    5.20 
 -13 -28   1   -3.80    5.50 
  12  28  -1   -4.30    3.30 
 -12 -28   1    2.20    6.40 
  11  28  -1    2.00    4.30 
 -11 -28   1    3.10    7.10 
  10  28  -1   12.50    5.70 
 -10 -28   1   17.80    4.50 
 -10 -28   1   31.00    9.50 
   9  28  -1   15.40    6.30 
  -9 -28   1   22.60    8.30 
   8  28  -1   11.60    5.60 
   8  28  -1   24.70    4.90 
  -8 -28   1   17.10    8.10 
   7  28  -1    4.20    3.60 
   7  28  -1   15.10    3.00 
  -7 -28   1    7.40    6.00 
   6  28  -1   73.99   11.30 
   6  28  -1   72.29    5.40 
  -6 -28   1   75.29   11.90 
   5  28  -1    0.40    3.20 
   5  28  -1    0.50    1.30 
  -5 -28   1    3.30    5.40 
   4  28  -1   22.00    6.10 
   4  28  -1   31.60    4.30 
  -4 -28   1   37.10    9.20 
   3  28  -1    4.70    2.00 
   3  28  -1    0.50    2.80 
  -3 -28   1    1.70    4.90 
   2  28  -1    2.70    3.20 
   2  28  -1   -0.30    1.30 
  -2 -28   1   -3.30    4.40 
   1  28  -1   -1.40    1.30 
   1  28  -1   -2.60    2.40 
  -1 -28   1    5.90    5.50 
   0  28  -1   20.40    3.50 
   0  28  -1   13.90    5.30 
   0 -28   1   22.40    6.90 
  -1  28  -1   -1.70    2.80 
  -1  28  -1   -0.10    1.60 
   1 -28   1   -1.10    4.50 
  -2  28  -1   -0.70    2.50 
  -2  28  -1    0.70    1.50 
   2 -28   1    5.40    5.00 
  -3  28  -1    1.10    2.70 
  -3  28  -1    3.60    2.10 
   3 -28   1    1.80    4.40 
  -4  28  -1   28.40    4.40 
  -4  28  -1   17.90    5.20 
   4 -28   1   25.70    7.20 
  -5  28  -1   -0.70    2.50 
  -5  28  -1    0.60    1.80 
   5 -28   1    3.90    4.90 
  -6  28  -1   82.09    6.70 
  -6  28  -1   66.29    9.10 
   6 -28   1   86.79   11.90 
  -7  28  -1   15.50    5.00 
  -7  28  -1   12.80    3.30 
   7 -28   1   13.80    5.60 
  -8  28  -1   23.20    5.70 
   8 -28   1   29.70    7.10 
  -9  28  -1   19.60    5.60 
  -9  28  -1   18.80    4.40 
   9 -28   1   16.00    5.80 
 -10  28  -1   13.30    4.70 
 -10  28  -1   11.10    3.60 
  10 -28   1   31.50    7.30 
 -11  28  -1    2.10    3.20 
 -11  28  -1    0.70    2.70 
  11 -28   1    3.30    4.20 
 -12  28  -1    0.80    2.90 
 -12  28  -1    2.20    2.70 
  12 -28   1    0.90    4.00 
 -13  28  -1    3.70    3.20 
 -13  28  -1   -2.10    2.80 
  13 -28   1    1.20    3.50 
 -14  28  -1    0.20    2.90 
 -14  28  -1   -1.80    2.80 
  14 -28   1    6.10    4.20 
 -15  28  -1    3.80    3.70 
  15 -28   1    1.60    3.40 
 -16  28  -1   15.80    5.00 
  16 -28   1    6.40    4.00 
 -17  28  -1    2.00    3.70 
  17 -28   1   11.50    4.90 
 -18  28  -1   19.90    5.90 
  18 -28   1   14.50    5.20 
  20  27  -1   32.20    7.90 
 -20 -27   1   37.50   11.50 
  19  27  -1   20.50    7.00 
 -19 -27   1   43.80   11.90 
  18  27  -1   34.30    7.80 
 -18 -27   1   43.40   11.00 
  17  27  -1   41.10    8.80 
 -17 -27   1   37.70   10.40 
  16  27  -1    6.30    5.00 
 -16 -27   1    0.20    7.50 
  15  27  -1   -4.90    3.20 
 -15 -27   1   10.20    8.60 
  14  27  -1    6.40    4.70 
 -14 -27   1    9.60    7.40 
  13  27  -1   -1.50    3.80 
 -13 -27   1   -0.10    3.80 
 -13 -27   1    7.10    7.70 
  12  27  -1    1.00    3.30 
 -12 -27   1    0.30    2.30 
 -12 -27   1   -1.20    5.40 
  11  27  -1    1.40    3.20 
 -11 -27   1    5.30    5.70 
 -11 -27   1    5.60    3.10 
  10  27  -1   15.10    5.90 
 -10 -27   1   17.20    7.40 
 -10 -27   1    8.90    3.30 
   9  27  -1   41.30    8.80 
  -9 -27   1   25.40    7.90 
  -9 -27   1   41.80    5.70 
   8  27  -1    3.00    3.50 
  -8 -27   1    2.40    5.40 
   7  27  -1   10.70    2.40 
   7  27  -1    8.60    4.50 
  -7 -27   1   11.70    6.80 
   6  27  -1    0.00    2.90 
   6  27  -1    0.30    1.30 
  -6 -27   1    4.00    5.70 
   5  27  -1    8.20    4.30 
   5  27  -1   13.40    2.80 
  -5 -27   1   11.30    6.50 
   4  27  -1    0.40    1.30 
   4  27  -1    0.50    3.20 
  -4 -27   1    4.00    5.70 
   3  27  -1   65.89    5.20 
   3  27  -1   52.29    8.70 
  -3 -27   1   64.19   10.50 
   2  27  -1   -1.30    2.70 
   2  27  -1    0.50    1.50 
  -2 -27   1    2.80    4.70 
   1  27  -1    5.60    4.00 
   1  27  -1   10.60    2.70 
  -1 -27   1   16.90    6.90 
   0  27  -1    0.50    1.40 
   0  27  -1    0.70    3.00 
   0 -27   1   -0.20    4.60 
  -1  27  -1    6.30    4.10 
  -1  27  -1   18.50    3.40 
   1 -27   1   15.90    6.30 
  -2  27  -1   -0.80    2.60 
  -2  27  -1    0.70    1.50 
   2 -27   1   -0.30    4.60 
  -3  27  -1   81.09    6.10 
  -3  27  -1   65.69    9.60 
   3 -27   1   56.49    9.70 
  -4  27  -1   -0.70    1.20 
  -4  27  -1    1.50    2.90 
   4 -27   1   -0.70    4.50 
  -5  27  -1   11.20    4.20 
  -5  27  -1    9.60    2.80 
   5 -27   1    6.50    5.10 
  -6  27  -1   -0.60    1.60 
  -6  27  -1    2.00    2.90 
   6 -27   1    4.40    4.80 
  -7  27  -1   12.80    4.60 
   7 -27   1    7.40    5.40 
  -8  27  -1    1.70    1.80 
  -8  27  -1   -0.10    2.50 
   8 -27   1    3.50    4.40 
  -9  27  -1   42.40    7.30 
  -9  27  -1   37.70    5.90 
   9 -27   1   45.40    8.50 
 -10  27  -1    9.90    4.20 
 -10  27  -1   13.10    3.70 
  10 -27   1   10.60    4.80 
 -11  27  -1    3.40    2.70 
 -11  27  -1    0.70    2.80 
  11 -27   1    7.70    4.80 
 -12  27  -1   -2.80    2.60 
 -12  27  -1    2.50    2.90 
  12 -27   1    1.20    3.80 
 -13  27  -1    7.70    3.90 
 -13  27  -1   10.20    4.00 
  13 -27   1    5.50    3.90 
 -14  27  -1    6.10    3.50 
 -14  27  -1    5.60    3.50 
  14 -27   1   -0.20    3.20 
 -15  27  -1   16.20    5.10 
  15 -27   1   10.20    4.40 
 -16  27  -1   -0.30    3.10 
  16 -27   1    3.00    3.60 
 -17  27  -1   35.60    6.80 
  17 -27   1   27.40    6.30 
 -18  27  -1   53.59    8.70 
  18 -27   1   42.20    7.50 
 -19  27  -1   22.40    6.00 
  19 -27   1   29.20    6.20 
 -20  27  -1   46.10    8.20 
  20 -27   1   36.00    7.00 
  21  26  -1   10.60    5.90 
 -21 -26   1   10.40    8.70 
  20  26  -1   60.89   10.50 
 -20 -26   1   58.99   13.00 
  19  26  -1   49.50    9.20 
 -19 -26   1   69.29   13.50 
  18  26  -1   76.69   11.80 
 -18 -26   1   90.59   15.00 
  17  26  -1    7.00    4.60 
 -17 -26   1    7.90    8.10 
  16  26  -1   31.00    7.70 
 -16 -26   1   29.00    9.80 
  15  26  -1    2.50    3.80 
 -15 -26   1    1.20    6.10 
 -15 -26   1    4.40    3.30 
  14  26  -1   30.30    7.70 
 -14 -26   1   33.60    5.60 
 -14 -26   1   31.50    9.60 
  13  26  -1    1.70    3.50 
 -13 -26   1    4.60    5.80 
 -13 -26   1    6.70    2.90 
  12  26  -1   46.80    9.00 
 -12 -26   1   46.10   10.20 
 -12 -26   1   47.40    6.40 
  11  26  -1    0.30    3.30 
 -11 -26   1    2.90    2.50 
 -11 -26   1    1.30    6.10 
  10  26  -1    6.00    4.10 
 -10 -26   1   -8.70    4.90 
 -10 -26   1   -1.20    2.00 
   9  26  -1    1.10    3.30 
  -9 -26   1    2.70    2.30 
  -9 -26   1    6.50    6.50 
   8  26  -1   -0.10    2.70 
  -8 -26   1    6.00    2.70 
  -8 -26   1   13.50    6.50 
   7  26  -1    0.50    1.10 
   7  26  -1   -1.40    2.70 
  -7 -26   1   -0.60    4.60 
   6  26  -1   20.10    3.20 
   6  26  -1   18.60    5.40 
  -6 -26   1    9.50    5.90 
   5  26  -1   -3.00    2.50 
   5  26  -1    5.80    1.90 
  -5 -26   1    1.90    5.30 
   4  26  -1  144.49   12.60 
   4  26  -1  146.39    8.00 
  -4 -26   1  132.09   12.90 
   3  26  -1    3.30    3.10 
   3  26  -1    2.00    1.40 
  -3 -26   1    1.40    4.80 
   2  26  -1  136.69    7.80 
   2  26  -1  140.59   12.30 
  -2 -26   1  121.99   14.20 
   1  26  -1    2.40    1.60 
   1  26  -1    3.70    3.40 
  -1 -26   1    3.00    5.30 
   0  26  -1   65.49    9.50 
   0  26  -1   63.89    5.10 
   0 -26   1   76.99   10.80 
  -1  26  -1    2.00    1.50 
  -1  26  -1   -2.30    2.30 
   1 -26   1    2.80    5.20 
  -2  26  -1  139.89    8.10 
  -2  26  -1  147.79   12.00 
   2 -26   1  122.39   11.90 
  -3  26  -1    1.10    2.80 
  -3  26  -1    2.30    1.70 
   3 -26   1    3.40    4.90 
  -4  26  -1  172.28   12.50 
  -4  26  -1  146.39    8.90 
   4 -26   1  150.58   13.20 
  -5  26  -1   -1.20    2.40 
  -5  26  -1    8.10    2.70 
   5 -26   1    6.60    5.50 
  -6  26  -1   13.10    4.30 
  -6  26  -1   22.20    4.00 
   6 -26   1   22.50    6.80 
  -7  26  -1    0.00    0.90 
  -7  26  -1    4.30    3.50 
   7 -26   1   11.80    5.10 
  -8  26  -1   12.70    3.20 
  -8  26  -1   13.40    4.40 
   8 -26   1    9.20    4.80 
  -9  26  -1    3.30    2.50 
  -9  26  -1    3.30    2.90 
   9 -26   1    4.90    4.40 
 -10  26  -1   -0.40    2.50 
 -10  26  -1   -0.80    1.90 
  10 -26   1   -1.90    3.90 
 -11  26  -1    4.40    2.60 
 -11  26  -1    0.30    2.60 
  11 -26   1    4.60    3.70 
 -12  26  -1   56.39    7.50 
 -12  26  -1   65.79    8.30 
  12 -26   1   53.19    8.80 
 -13  26  -1    0.90    2.90 
 -13  26  -1    3.60    2.80 
  13 -26   1    5.70    4.20 
 -14  26  -1   39.30    6.40 
 -14  26  -1   26.70    5.60 
  14 -26   1   29.60    6.70 
 -15  26  -1   -4.40    2.10 
  15 -26   1    2.40    3.50 
 -16  26  -1   36.70    6.80 
  16 -26   1   31.40    6.50 
 -17  26  -1   18.70    5.40 
  17 -26   1   13.00    4.80 
 -18  26  -1   83.79   10.40 
  18 -26   1   81.19   10.20 
 -19  26  -1   36.30    7.10 
  19 -26   1   44.30    7.30 
 -20  26  -1   48.50    8.30 
  20 -26   1   54.09    8.30 
 -21  26  -1   10.90    5.20 
  21 -26   1   16.10    4.90 
  22  25  -1   78.79   11.80 
 -22 -25   1   62.29   13.70 
  21  25  -1    1.30    3.90 
 -21 -25   1   -4.40    6.70 
  20  25  -1   32.90    7.70 
 -20 -25   1   14.90    8.40 
  19  25  -1   -1.20    3.30 
 -19 -25   1    1.30    7.20 
  18  25  -1    9.90    4.70 
 -18 -25   1   17.00    8.80 
 -18 -25   1   17.40    5.10 
  17  25  -1   33.10    7.70 
 -17 -25   1   22.90    9.10 
 -17 -25   1   35.50    6.20 
  16  25  -1    3.90    4.30 
 -16 -25   1    1.00    6.00 
 -16 -25   1    4.50    3.10 
  15  25  -1    1.00    3.90 
 -15 -25   1    2.00    5.70 
 -15 -25   1    0.00    2.60 
  14  25  -1    2.50    3.50 
 -14 -25   1   -1.30    2.20 
 -14 -25   1    1.30    6.60 
  13  25  -1   55.39    9.30 
 -13 -25   1   51.29   10.80 
 -13 -25   1   51.69    6.80 
  12  25  -1    7.30    4.50 
 -12 -25   1    6.50    6.00 
 -12 -25   1    0.60    2.40 
  11  25  -1   16.90    6.00 
 -11 -25   1   26.20    7.90 
 -11 -25   1   26.80    4.70 
  10  25  -1    1.70    3.20 
 -10 -25   1    0.40    4.90 
 -10 -25   1   -1.60    1.80 
   9  25  -1    2.00    3.20 
  -9 -25   1    0.40    2.40 
  -9 -25   1    6.50    5.50 
   8  25  -1   -0.70    2.30 
  -8 -25   1    0.50    2.10 
  -8 -25   1    0.30    5.30 
   7  25  -1   13.90    5.10 
  -7 -25   1   18.40    6.50 
   6  25  -1    9.30    2.30 
   6  25  -1    5.70    3.90 
  -6 -25   1    4.30    5.70 
   5  25  -1   28.70    6.30 
   5  25  -1   28.00    3.70 
  -5 -25   1   23.40    7.00 
   4  25  -1    3.20    1.50 
   4  25  -1    5.20    3.70 
  -4 -25   1   -1.60    4.10 
   3  25  -1  150.98   12.40 
   3  25  -1  134.09    7.60 
  -3 -25   1  141.19   12.90 
   2  25  -1   17.90    4.90 
   2  25  -1   29.10    3.90 
  -2 -25   1   27.80    7.90 
   1  25  -1  127.29    7.50 
   1  25  -1  146.19   12.10 
  -1 -25   1  140.79   12.50 
   0  25  -1    0.90    2.80 
   0  25  -1    0.00    1.30 
   0 -25   1   -0.50    4.80 
  -1  25  -1  142.39    8.00 
  -1  25  -1  142.49   11.80 
   1 -25   1  123.29   11.90 
  -2  25  -1   30.70    6.60 
  -2  25  -1   19.20    3.40 
   2 -25   1   30.70    7.40 
  -3  25  -1  116.69   10.60 
  -3  25  -1  134.39    8.00 
   3 -25   1  143.09   12.70 
  -4  25  -1    2.00    1.60 
  -4  25  -1    7.00    3.60 
   4 -25   1    4.40    5.00 
  -5  25  -1   24.00    5.30 
  -5  25  -1   28.20    4.20 
   5 -25   1   24.40    6.90 
  -6  25  -1   -0.10    1.00 
  -6  25  -1    7.10    3.80 
   6 -25   1    2.20    4.10 
  -7  25  -1   21.20    5.20 
   7 -25   1   18.70    5.80 
  -8  25  -1   -1.00    1.60 
  -8  25  -1   -1.20    2.20 
   8 -25   1   11.30    5.20 
  -9  25  -1    0.50    2.70 
  -9  25  -1    4.40    2.50 
   9 -25   1    3.70    4.00 
 -10  25  -1    0.80    2.30 
 -10  25  -1   -1.00    2.60 
  10 -25   1   -3.10    3.40 
 -11  25  -1   24.20    4.70 
 -11  25  -1   21.20    5.00 
  11 -25   1   24.30    5.70 
 -12  25  -1    8.50    3.20 
 -12  25  -1    7.60    3.30 
  12 -25   1   10.00    4.80 
 -13  25  -1   53.49    7.30 
 -13  25  -1   73.49    8.60 
  13 -25   1   86.99   10.30 
 -14  25  -1   -0.30    2.20 
 -14  25  -1    2.40    2.70 
  14 -25   1   -0.20    3.00 
 -15  25  -1    1.10    2.90 
  15 -25   1    0.00    2.40 
 -16  25  -1   -3.00    2.10 
  16 -25   1    5.70    3.60 
 -17  25  -1   40.80    7.40 
  17 -25   1   52.29    7.90 
 -18  25  -1   22.70    5.90 
  18 -25   1   25.40    5.90 
 -19  25  -1    6.40    4.00 
  19 -25   1    3.60    2.90 
 -20  25  -1   26.00    6.30 
  20 -25   1   40.50    6.90 
 -21  25  -1   -0.40    3.70 
  21 -25   1   -0.50    2.50 
 -22  25  -1   60.19    9.30 
  22 -25   1   82.49    9.80 
  23  24  -1   18.70    6.50 
 -23 -24   1   10.10    8.40 
  22  24  -1    2.10    3.80 
 -22 -24   1    3.80    7.80 
  21  24  -1   -0.30    3.60 
 -21 -24   1   -3.70    4.50 
 -21 -24   1   -5.20    6.70 
  20  24  -1   22.80    6.60 
 -20 -24   1   13.10    4.60 
 -20 -24   1   18.50    8.00 
  19  24  -1    3.10    3.80 
 -19 -24   1    1.00    2.90 
 -19 -24   1   -0.10    5.50 
  18  24  -1   18.20    5.50 
 -18 -24   1   17.70    5.00 
 -18 -24   1   12.60    7.50 
  17  24  -1   34.50    7.80 
 -17 -24   1   34.60    5.80 
 -17 -24   1   27.80    8.70 
  16  24  -1   35.40    8.00 
 -16 -24   1   26.20    8.30 
 -16 -24   1   24.00    4.90 
  15  24  -1   -1.20    3.10 
 -15 -24   1    3.90    3.20 
 -15 -24   1   -5.10    5.50 
  14  24  -1  101.89   12.50 
 -14 -24   1   98.89   13.30 
 -14 -24   1   90.89    7.90 
  13  24  -1   25.90    6.30 
 -13 -24   1   33.10    9.30 
 -13 -24   1   44.80    6.10 
  12  24  -1  116.99   13.40 
 -12 -24   1  142.59    9.40 
 -12 -24   1  148.19   16.20 
  11  24  -1    1.20    3.30 
 -11 -24   1   -1.80    4.90 
 -11 -24   1   -0.40    2.20 
  10  24  -1    8.30    4.60 
 -10 -24   1   -0.50    2.20 
 -10 -24   1   -3.00    5.40 
   9  24  -1   52.69    8.90 
  -9 -24   1   60.59   10.40 
  -9 -24   1   56.99    6.50 
   8  24  -1   45.80    8.30 
  -8 -24   1   34.90    8.10 
  -8 -24   1   50.89    6.10 
   7  24  -1    2.10    3.10 
  -7 -24   1    0.30    2.10 
  -7 -24   1    0.70    5.30 
   6  24  -1   34.70    7.10 
  -6 -24   1   36.40    7.90 
   5  24  -1    4.10    3.20 
   5  24  -1    2.30    1.50 
  -5 -24   1    3.20    4.80 
   4  24  -1   72.79    9.60 
   4  24  -1   82.39    5.50 
  -4 -24   1   81.49   11.00 
   3  24  -1   15.20    2.80 
   3  24  -1   29.70    6.30 
  -3 -24   1   18.10    6.70 
   2  24  -1   61.79    4.80 
   2  24  -1   77.89   10.10 
  -2 -24   1   80.59   11.20 
   1  24  -1   19.90    3.20 
   1  24  -1   21.80    5.40 
  -1 -24   1   20.40    6.60 
   0  24  -1   76.19   10.00 
   0  24  -1   73.89    5.40 
   0 -24   1   72.49   10.30 
  -1  24  -1   24.40    3.70 
  -1  24  -1   22.30    5.60 
   1 -24   1   14.90    6.30 
  -2  24  -1   68.59    5.40 
  -2  24  -1   67.19    9.20 
   2 -24   1   72.49   10.40 
  -3  24  -1   19.40    3.30 
  -3  24  -1   15.70    4.70 
   3 -24   1    7.60    5.20 
  -4  24  -1   85.09    9.90 
  -4  24  -1   81.69    6.10 
   4 -24   1   99.79   11.90 
  -5  24  -1    0.00    1.40 
  -5  24  -1    1.40    2.30 
   5 -24   1   -2.20    3.60 
  -6  24  -1   34.60    6.20 
   6 -24   1   24.10    6.30 
  -7  24  -1   -1.00    2.40 
  -7  24  -1    0.40    1.70 
   7 -24   1    2.70    4.60 
  -8  24  -1   65.29    5.90 
  -8  24  -1   48.50    7.30 
   8 -24   1   62.99    9.00 
  -9  24  -1   63.89    7.00 
  -9  24  -1   59.89    8.10 
   9 -24   1   54.49    8.50 
 -10  24  -1    2.60    2.80 
 -10  24  -1   -0.30    1.80 
  10 -24   1    0.50    3.80 
 -11  24  -1   -1.40    1.80 
 -11  24  -1   -1.30    2.00 
  11 -24   1   -3.60    3.10 
 -12  24  -1  132.09   10.00 
 -12  24  -1  151.88   10.30 
  12 -24   1  131.69   11.00 
 -13  24  -1   35.70    6.00 
 -13  24  -1   42.80    6.70 
  13 -24   1   45.40    7.40 
 -14  24  -1   77.49    8.40 
 -14  24  -1   88.59    9.60 
  14 -24   1   81.69   10.00 
 -15  24  -1    0.40    2.50 
  15 -24   1   -1.80    2.70 
 -16  24  -1   32.40    6.20 
  16 -24   1   33.10    6.40 
 -17  24  -1   29.90    6.50 
  17 -24   1   43.50    7.30 
 -18  24  -1   14.30    4.90 
  18 -24   1   28.80    6.00 
 -19  24  -1    5.60    4.00 
  19 -24   1   10.40    3.90 
 -20  24  -1   16.50    5.20 
  20 -24   1   15.90    4.80 
 -21  24  -1   -3.80    2.90 
  21 -24   1    2.90    3.00 
 -22  24  -1   -5.50    2.80 
  22 -24   1    6.30    3.30 
 -23  24  -1   21.80    6.50 
  23 -24   1   14.10    4.50 
  24  23  -1    0.00    3.60 
 -24 -23   1   -2.20    6.30 
  23  23  -1   19.10    6.50 
 -23 -23   1   14.40    5.80 
 -23 -23   1    9.10    7.80 
  22  23  -1    8.40    4.70 
 -22 -23   1   -1.60    6.90 
 -22 -23   1   -1.60    3.20 
  21  23  -1    2.10    4.10 
 -21 -23   1    3.60    3.90 
 -21 -23   1   -0.50    6.70 
  20  23  -1    1.10    3.90 
 -20 -23   1   -1.90    2.60 
 -20 -23   1   -6.60    5.30 
  19  23  -1    4.20    4.00 
 -19 -23   1    4.40    3.50 
 -19 -23   1   -0.90    5.60 
  18  23  -1   20.70    6.20 
 -18 -23   1   24.70    8.20 
 -18 -23   1   29.90    5.80 
  17  23  -1   73.09   10.70 
 -17 -23   1   76.19    8.40 
 -17 -23   1   49.70   10.20 
  16  23  -1    1.50    2.90 
 -16 -23   1    2.90    5.50 
 -16 -23   1    1.50    2.70 
  15  23  -1   36.00    7.60 
 -15 -23   1   29.30    8.80 
 -15 -23   1   39.70    5.80 
  14  23  -1    0.70    3.10 
 -14 -23   1   -1.00    2.10 
 -14 -23   1   -0.60    4.80 
  13  23  -1   53.79    8.90 
 -13 -23   1   63.29    7.20 
 -13 -23   1   66.39   11.10 
  12  23  -1   18.70    6.10 
 -12 -23   1    8.10    3.10 
 -12 -23   1    8.60    6.70 
  11  23  -1   67.19   10.10 
 -11 -23   1   62.09   10.70 
 -11 -23   1   50.29    6.30 
  10  23  -1    2.00    3.80 
 -10 -23   1    5.90    6.40 
 -10 -23   1   -2.90    1.80 
   9  23  -1    7.10    3.80 
  -9 -23   1   14.80    3.60 
  -9 -23   1    5.30    5.70 
   8  23  -1   24.40    6.30 
  -8 -23   1   13.50    6.60 
  -8 -23   1   16.20    3.70 
   7  23  -1   35.40    6.90 
  -7 -23   1   50.09    8.80 
  -7 -23   1   34.70    5.00 
   6  23  -1   11.00    4.30 
  -6 -23   1    1.70    4.60 
  -6 -23   1    7.40    2.60 
   5  23  -1   48.40    4.00 
   5  23  -1   56.59    8.70 
  -5 -23   1   36.60    8.10 
   4  23  -1   -1.70    0.90 
   4  23  -1   -1.30    2.90 
  -4 -23   1    0.90    4.40 
   3  23  -1    3.00    1.50 
   3  23  -1    0.60    2.70 
  -3 -23   1    1.00    4.60 
   2  23  -1    0.50    2.40 
   2  23  -1    6.50    1.90 
  -2 -23   1   -2.10    3.80 
   1  23  -1   35.20    4.20 
   1  23  -1   47.70    8.10 
  -1 -23   1   44.60    8.70 
   0  23  -1    2.10    1.50 
   0  23  -1    1.70    2.70 
   0 -23   1    2.80    4.60 
  -1  23  -1   37.00    4.20 
  -1  23  -1   28.60    5.80 
   1 -23   1   25.70    6.80 
  -2  23  -1    7.50    3.40 
  -2  23  -1    2.30    1.60 
   2 -23   1    1.50    4.10 
  -3  23  -1    1.80    1.60 
  -3  23  -1    6.50    3.60 
   3 -23   1   -1.90    3.80 
  -4  23  -1    2.20    2.70 
  -4  23  -1    1.30    1.70 
   4 -23   1   -1.20    4.10 
  -5  23  -1   45.60    6.80 
   5 -23   1   59.69    8.70 
  -6  23  -1   11.30    3.80 
   6 -23   1   10.60    5.00 
  -7  23  -1   32.60    5.80 
  -7  23  -1   47.60    5.50 
   7 -23   1   41.00    7.30 
  -8  23  -1   18.10    4.30 
  -8  23  -1   17.60    3.50 
   8 -23   1   30.60    6.50 
  -9  23  -1    9.10    3.70 
  -9  23  -1   14.10    3.50 
   9 -23   1    4.40    4.20 
 -10  23  -1   -1.40    1.70 
 -10  23  -1    1.80    2.40 
  10 -23   1    1.60    3.70 
 -11  23  -1   42.50    6.40 
 -11  23  -1   71.89    6.60 
  11 -23   1   62.89    8.60 
 -12  23  -1    9.00    3.40 
 -12  23  -1   10.10    3.30 
  12 -23   1   12.00    4.80 
 -13  23  -1   51.79    6.90 
 -13  23  -1   58.69    7.30 
  13 -23   1   54.99    8.30 
 -14  23  -1   -1.30    2.10 
  14 -23   1   -1.50    2.60 
 -15  23  -1   47.90    7.20 
  15 -23   1   46.80    7.50 
 -16  23  -1    0.00    2.50 
  16 -23   1    0.90    2.70 
 -17  23  -1   77.89    9.40 
  17 -23   1   68.59    8.80 
 -18  23  -1   41.80    7.40 
  18 -23   1   37.50    6.60 
 -19  23  -1   -2.60    2.50 
  19 -23   1    6.70    3.60 
 -20  23  -1    0.20    3.10 
  20 -23   1   -0.10    2.20 
 -21  23  -1    6.20    4.10 
  21 -23   1    2.30    2.70 
 -22  23  -1   -1.00    3.20 
  22 -23   1    1.40    2.70 
 -23  23  -1   20.80    5.80 
  23 -23   1   17.90    4.80 
 -24  23  -1    1.10    3.50 
  24 -23   1    4.00    2.90 
  25  22  -1   15.60    5.60 
 -25 -22   1    0.50    7.20 
 -25 -22   1    9.80    5.10 
  24  22  -1    9.20    5.00 
 -24 -22   1   15.30    5.60 
 -24 -22   1    5.60    7.00 
  23  22  -1    1.40    4.10 
 -23 -22   1   -0.90    3.40 
 -23 -22   1   -4.80    6.30 
  22  22  -1   12.70    5.60 
 -22 -22   1   11.30    5.00 
 -22 -22   1   13.40    7.90 
  21  22  -1   -0.90    3.30 
 -21 -22   1   -2.10    3.30 
 -21 -22   1    8.20    7.30 
  20  22  -1   24.00    6.40 
 -20 -22   1   23.50    8.00 
 -20 -22   1   25.00    5.80 
  19  22  -1   14.60    5.70 
 -19 -22   1   18.70    4.80 
 -19 -22   1   19.70    7.90 
  18  22  -1    3.30    4.20 
 -18 -22   1   -0.70    2.80 
 -18 -22   1   -4.30    4.70 
  17  22  -1   35.50    7.20 
 -17 -22   1   13.90    6.60 
 -17 -22   1   30.70    5.60 
  16  22  -1   48.90    8.40 
 -16 -22   1   40.90    9.00 
 -16 -22   1   42.60    6.10 
  15  22  -1   -0.70    2.70 
 -15 -22   1    1.00    2.40 
 -15 -22   1    2.40    6.00 
  14  22  -1    6.80    4.20 
 -14 -22   1   17.10    6.70 
 -14 -22   1   10.20    3.30 
  13  22  -1   39.80    7.70 
 -13 -22   1   31.10    8.10 
 -13 -22   1   47.70    6.00 
  12  22  -1   35.60    7.40 
 -12 -22   1   30.30    8.10 
 -12 -22   1   35.30    5.30 
  11  22  -1   12.00    5.30 
 -11 -22   1    9.70    3.20 
 -11 -22   1   11.40    6.80 
  10  22  -1    1.60    3.30 
 -10 -22   1    1.40    2.00 
 -10 -22   1   -2.80    4.80 
   9  22  -1   83.39   10.50 
  -9 -22   1  101.99   12.60 
  -9 -22   1  101.39    7.30 
   8  22  -1  128.19   11.50 
  -8 -22   1  131.19    8.40 
  -8 -22   1  130.59   12.20 
   7  22  -1   59.59    8.40 
  -7 -22   1   59.09    6.30 
  -7 -22   1   53.99    9.70 
   6  22  -1  338.97   19.50 
  -6 -22   1  348.97   20.20 
  -6 -22   1  335.97   15.40 
   5  22  -1   27.90    6.20 
  -5 -22   1   40.00    8.20 
   4  22  -1   80.89   10.20 
   4  22  -1   75.49    5.00 
  -4 -22   1   74.29   10.20 
   3  22  -1   76.09    5.00 
   3  22  -1   59.29    8.30 
  -3 -22   1   57.39    9.20 
   2  22  -1    6.50    1.90 
   2  22  -1    9.50    4.10 
  -2 -22   1   12.70    5.40 
   1  22  -1   14.90    4.30 
   1  22  -1   24.90    3.30 
  -1 -22   1   24.60    6.80 
   0  22  -1   13.20    2.60 
   0  22  -1   10.70    4.10 
   0 -22   1   14.60    6.00 
  -1  22  -1   23.00    5.50 
  -1  22  -1   27.40    3.60 
   1 -22   1   19.10    6.30 
  -2  22  -1    5.20    2.00 
  -2  22  -1    1.50    2.50 
   2 -22   1    0.00    4.00 
  -3  22  -1   72.89    5.30 
  -3  22  -1   78.69    9.20 
   3 -22   1   57.69    8.70 
  -4  22  -1   68.29    8.40 
  -4  22  -1   70.89    5.40 
   4 -22   1   80.89   10.00 
  -5  22  -1   41.60    6.60 
   5 -22   1   44.80    7.80 
  -6  22  -1  219.78   11.70 
   6 -22   1  309.37   16.60 
  -7  22  -1   59.29    5.40 
  -7  22  -1   61.89    7.80 
   7 -22   1   63.09    8.50 
  -8  22  -1  136.29    8.50 
  -8  22  -1  137.19   10.10 
   8 -22   1  124.49   10.50 
  -9  22  -1  105.89    8.70 
  -9  22  -1  105.39    7.40 
   9 -22   1   83.09    9.80 
 -10  22  -1    0.30    2.20 
 -10  22  -1    0.90    2.20 
  10 -22   1    2.70    3.60 
 -11  22  -1    9.00    3.20 
 -11  22  -1    7.30    3.30 
  11 -22   1    6.10    3.90 
 -12  22  -1   50.19    6.50 
 -12  22  -1   45.20    6.20 
  12 -22   1   53.69    8.00 
 -13  22  -1   49.60    6.60 
 -13  22  -1   52.49    6.90 
  13 -22   1   48.80    7.70 
 -14  22  -1    7.10    3.20 
  14 -22   1   15.40    4.70 
 -15  22  -1   -1.40    2.20 
  15 -22   1   -3.70    1.90 
 -16  22  -1   41.90    6.80 
  16 -22   1   44.00    6.80 
 -17  22  -1   27.80    5.80 
  17 -22   1   43.90    6.80 
 -18  22  -1   -0.50    2.70 
  18 -22   1    2.10    2.70 
 -19  22  -1   22.70    5.70 
  19 -22   1   16.70    4.60 
 -20  22  -1   30.50    6.40 
  20 -22   1   30.60    5.90 
 -21  22  -1   -2.30    2.30 
  21 -22   1    7.30    3.00 
 -22  22  -1   15.80    5.30 
  22 -22   1   18.10    4.70 
 -23  22  -1    2.20    3.50 
  23 -22   1    0.80    2.50 
 -24  22  -1    5.30    4.10 
  24 -22   1   12.80    4.10 
 -25  22  -1   11.90    5.40 
  25 -22   1   13.80    4.00 
  25  21  -1   48.00    9.10 
 -25 -21   1   64.49   12.70 
 -25 -21   1   47.60    8.80 
  24  21  -1   52.09    9.10 
 -24 -21   1   37.10    7.50 
 -24 -21   1   14.50    7.30 
  23  21  -1   39.10    8.20 
 -23 -21   1   40.10    7.50 
 -23 -21   1   48.90   11.10 
  22  21  -1   40.20    8.10 
 -22 -21   1   38.40    6.80 
 -22 -21   1   37.70   10.10 
  21  21  -1   34.80    7.40 
 -21 -21   1   28.00    8.60 
 -21 -21   1   34.50    6.30 
  20  21  -1    3.50    3.70 
 -20 -21   1    0.50    3.10 
 -20 -21   1   -8.50    4.80 
  19  21  -1    0.90    3.50 
 -19 -21   1    6.40    3.70 
 -19 -21   1   -1.90    5.80 
  18  21  -1    8.10    4.50 
 -18 -21   1   12.10    4.00 
 -18 -21   1    3.20    6.10 
  17  21  -1    7.60    4.30 
 -17 -21   1    8.30    5.90 
 -17 -21   1   11.80    3.90 
  16  21  -1    9.10    4.50 
 -16 -21   1   13.30    5.90 
 -16 -21   1   13.30    4.00 
  15  21  -1    9.50    4.70 
 -15 -21   1   -7.10    4.90 
 -15 -21   1    4.70    3.00 
  14  21  -1   18.60    5.50 
 -14 -21   1   15.60    3.70 
 -14 -21   1   19.00    6.70 
  13  21  -1    0.40    3.10 
 -13 -21   1    1.60    2.10 
 -13 -21   1    1.20    4.90 
  12  21  -1   75.19   10.20 
 -12 -21   1   79.89    6.70 
 -12 -21   1   62.09   10.40 
  11  21  -1   17.50    5.70 
 -11 -21   1   21.40    6.80 
 -11 -21   1   23.70    4.30 
  10  21  -1    3.90    3.40 
 -10 -21   1   11.40    6.10 
 -10 -21   1   10.30    3.10 
   9  21  -1   23.70    5.40 
  -9 -21   1   15.70    6.80 
  -9 -21   1   14.80    3.40 
   8  21  -1  165.38   12.80 
  -8 -21   1  176.48   13.70 
  -8 -21   1  155.78    9.20 
   7  21  -1   16.50    4.80 
  -7 -21   1   13.10    5.60 
  -7 -21   1   17.30    3.40 
   6  21  -1   44.20    7.40 
  -6 -21   1   31.80    7.20 
  -6 -21   1   41.00    5.10 
   5  21  -1   38.90    6.80 
  -5 -21   1   45.00    5.20 
  -5 -21   1   36.70    7.40 
   4  21  -1   10.20    3.80 
  -4 -21   1   22.70    6.50 
   3  21  -1    6.30    3.50 
   3  21  -1    2.90    1.40 
  -3 -21   1   10.30    4.90 
   2  21  -1   93.79   10.10 
   2  21  -1   94.69    5.60 
  -2 -21   1   68.69    9.70 
   1  21  -1   43.60    3.80 
   1  21  -1   57.09    8.10 
  -1 -21   1   39.30    7.30 
   0  21  -1    0.90    1.40 
   0  21  -1    7.10    3.20 
   0 -21   1   -2.20    3.70 
  -1  21  -1   44.70    7.00 
  -1  21  -1   41.30    3.90 
   1 -21   1   55.09    8.20 
  -2  21  -1   78.49    9.10 
  -2  21  -1   89.69    5.70 
   2 -21   1   92.79   10.80 
  -3  21  -1    0.60    2.60 
  -3  21  -1    6.40    2.00 
   3 -21   1   10.10    4.40 
  -4  21  -1   15.90    2.90 
  -4  21  -1   13.70    4.10 
   4 -21   1   12.10    4.70 
  -5  21  -1   36.00    5.80 
   5 -21   1   43.40    7.70 
  -6  21  -1   46.60    6.40 
  -6  21  -1   34.60    4.50 
   6 -21   1   54.79    8.10 
  -7  21  -1   16.00    4.20 
  -7  21  -1   14.50    3.20 
   7 -21   1   24.90    6.20 
  -8  21  -1  161.18    9.20 
  -8  21  -1  150.08   10.50 
   8 -21   1  145.69   11.10 
  -9  21  -1   19.70    3.90 
  -9  21  -1   24.30    4.80 
   9 -21   1   26.20    5.70 
 -10  21  -1    9.00    3.50 
 -10  21  -1    9.00    3.00 
  10 -21   1    6.30    4.40 
 -11  21  -1   18.20    4.10 
 -11  21  -1   23.40    4.70 
  11 -21   1   15.90    5.20 
 -12  21  -1   73.69    7.80 
 -12  21  -1   79.59    7.10 
  12 -21   1   74.59    9.00 
 -13  21  -1   -2.30    1.70 
 -13  21  -1    1.10    2.40 
  13 -21   1    1.10    3.30 
 -14  21  -1   19.30    4.50 
  14 -21   1   22.00    5.20 
 -15  21  -1    3.60    2.60 
  15 -21   1    0.60    2.50 
 -16  21  -1   12.60    3.80 
  16 -21   1   12.40    4.30 
 -17  21  -1    7.50    3.40 
  17 -21   1    7.40    3.50 
 -18  21  -1    3.00    3.00 
  18 -21   1    8.80    3.30 
 -19  21  -1    1.50    3.10 
  19 -21   1    8.80    3.50 
 -20  21  -1    2.00    3.40 
  20 -21   1    1.80    2.30 
 -21  21  -1   35.60    7.10 
  21 -21   1   40.70    6.40 
 -22  21  -1   44.40    7.60 
  22 -21   1   43.40    6.60 
 -23  21  -1   44.20    8.10 
  23 -21   1   51.59    7.30 
 -24  21  -1   44.90    8.20 
  24 -21   1   46.90    6.80 
 -25  21  -1   39.90    7.90 
  25 -21   1   47.10    6.80 
  26  20  -1   32.50    7.20 
 -26 -20   1   34.80    7.40 
 -26 -20   1   36.50   10.30 
  25  20  -1   60.99    9.50 
 -25 -20   1   54.29   11.90 
 -25 -20   1   65.89    9.70 
  24  20  -1   35.80    7.60 
 -24 -20   1   43.40    8.10 
 -24 -20   1   38.30    9.60 
  23  20  -1   26.80    7.10 
 -23 -20   1   40.70    9.60 
 -23 -20   1   30.70    6.70 
  22  20  -1   51.99    8.90 
 -22 -20   1   48.20    7.80 
 -22 -20   1   62.79   11.60 
  21  20  -1    8.60    4.70 
 -21 -20   1    9.70    6.00 
 -21 -20   1   21.30    5.40 
  20  20  -1   42.30    7.60 
 -20 -20   1   44.30   10.00 
 -20 -20   1   40.70    6.70 
  19  20  -1    1.00    3.20 
 -19 -20   1    3.00    3.00 
 -19 -20   1   -0.60    5.90 
  18  20  -1    6.10    4.40 
 -18 -20   1    8.10    6.60 
 -18 -20   1    2.10    2.90 
  17  20  -1   19.40    5.70 
 -17 -20   1   22.30    4.90 
 -17 -20   1   28.40    8.30 
  16  20  -1   11.50    4.50 
 -16 -20   1   12.20    3.90 
 -16 -20   1   12.10    6.30 
  15  20  -1   34.30    7.00 
 -15 -20   1   21.90    4.50 
 -15 -20   1   13.70    6.10 
  14  20  -1   -0.70    2.70 
 -14 -20   1   -1.90    4.60 
 -14 -20   1   -0.20    2.30 
  13  20  -1   35.00    7.30 
 -13 -20   1   32.00    4.90 
 -13 -20   1   37.20    8.40 
  12  20  -1    4.20    3.60 
 -12 -20   1   13.50    6.50 
 -12 -20   1   12.30    3.20 
  11  20  -1   61.89    9.00 
 -11 -20   1   61.99    5.70 
 -11 -20   1   50.49    8.90 
  10  20  -1   31.80    6.70 
 -10 -20   1   27.20    4.20 
 -10 -20   1   27.70    6.90 
   9  20  -1    6.60    3.70 
  -9 -20   1    4.90    5.50 
  -9 -20   1    4.70    2.30 
   8  20  -1   12.20    4.60 
  -8 -20   1   18.80    6.30 
  -8 -20   1   20.50    3.70 
   7  20  -1  152.98   11.80 
  -7 -20   1  143.29   12.30 
  -7 -20   1  161.78    9.00 
   6  20  -1  281.97   17.00 
  -6 -20   1  316.07   18.00 
  -6 -20   1  297.27   13.70 
   5  20  -1   45.20    6.90 
  -5 -20   1   70.69    9.70 
  -5 -20   1   57.79    5.00 
   4  20  -1   -1.10    1.90 
  -4 -20   1    1.20    3.80 
   3  20  -1    9.30    2.00 
   3  20  -1   12.10    4.10 
  -3 -20   1    8.90    4.60 
   2  20  -1  186.08    8.60 
   2  20  -1  177.08   12.20 
  -2 -20   1  176.68   12.70 
   1  20  -1   35.50    5.90 
   1  20  -1   39.80    3.50 
  -1 -20   1   41.10    7.30 
   0  20  -1  313.77   16.70 
   0  20  -1  298.07   12.60 
   0 -20   1  290.17   16.90 
  -1  20  -1   43.40    3.80 
  -1  20  -1   51.19    7.20 
   1 -20   1   39.50    7.10 
  -2  20  -1  177.58    8.60 
  -2  20  -1  188.48   12.10 
   2 -20   1  156.88   12.20 
  -3  20  -1   10.90    2.40 
  -3  20  -1    6.90    3.30 
   3 -20   1   12.20    4.70 
  -4  20  -1    1.00    0.90 
  -4  20  -1   -1.20    1.80 
   4 -20   1    0.10    3.20 
  -5  20  -1   63.29    7.50 
   5 -20   1   64.29    8.30 
  -6  20  -1  298.97   15.60 
  -6  20  -1  305.97   13.60 
   6 -20   1  293.77   16.70 
  -7  20  -1  147.09   10.00 
  -7  20  -1  162.98    8.80 
   7 -20   1  129.49   10.80 
  -8  20  -1   16.70    3.30 
  -8  20  -1   18.20    4.10 
   8 -20   1   20.20    5.20 
  -9  20  -1    7.80    2.80 
  -9  20  -1    4.30    2.80 
   9 -20   1    4.00    3.80 
 -10  20  -1   42.90    6.00 
 -10  20  -1   44.80    5.90 
  10 -20   1   25.80    5.70 
 -11  20  -1   65.59    7.20 
 -11  20  -1   56.89    6.80 
  11 -20   1   60.79    8.20 
 -12  20  -1   12.00    3.50 
 -12  20  -1    6.20    3.10 
  12 -20   1   12.30    4.10 
 -13  20  -1   23.90    4.60 
 -13  20  -1   30.60    4.90 
  13 -20   1   25.50    5.70 
 -14  20  -1    0.60    2.30 
  14 -20   1    2.70    3.10 
 -15  20  -1   20.70    4.90 
  15 -20   1   20.30    4.80 
 -16  20  -1    9.50    4.00 
  16 -20   1    9.40    3.80 
 -17  20  -1   25.40    5.60 
  17 -20   1   25.80    5.30 
 -18  20  -1   11.20    4.60 
  18 -20   1   11.90    3.80 
 -19  20  -1    0.40    2.90 
  19 -20   1    3.60    2.50 
 -20  20  -1   42.00    7.20 
  20 -20   1   50.09    6.80 
 -21  20  -1    7.10    4.10 
  21 -20   1    9.30    3.20 
 -22  20  -1   48.30    8.10 
  22 -20   1   74.89    8.50 
 -23  20  -1   38.30    7.30 
  23 -20   1   42.00    6.40 
 -24  20  -1   41.80    7.70 
  24 -20   1   40.60    6.20 
 -25  20  -1   55.39    9.00 
  25 -20   1   68.09    8.00 
 -26  20  -1   20.40    6.10 
  26 -20   1   32.80    5.60 
  27  19  -1   -2.20    3.30 
 -27 -19   1   -4.40    6.40 
 -27 -19   1   -4.10    3.70 
  26  19  -1   10.20    5.20 
 -26 -19   1   14.20    5.80 
 -26 -19   1    6.70    7.40 
  25  19  -1   52.19    8.70 
 -25 -19   1   58.99   11.30 
 -25 -19   1   51.49    8.60 
  24  19  -1   58.29    9.00 
 -24 -19   1   32.70    9.60 
 -24 -19   1   69.29    9.30 
  23  19  -1   47.60    8.20 
 -23 -19   1   41.30    9.60 
 -23 -19   1   38.30    7.50 
  22  19  -1    7.80    4.20 
 -22 -19   1   12.10    4.30 
 -22 -19   1   -0.50    5.80 
  21  19  -1    4.70    3.60 
 -21 -19   1   15.70    7.20 
 -21 -19   1    6.30    3.70 
  20  19  -1    9.20    4.10 
 -20 -19   1    5.90    3.60 
 -20 -19   1   20.50    7.50 
  19  19  -1    3.40    3.60 
 -19 -19   1    0.70    4.30 
 -19 -19   1    1.30    2.70 
  18  19  -1   70.99    9.60 
 -18 -19   1   76.09    8.40 
 -18 -19   1   77.79   11.10 
  17  19  -1   82.79   10.40 
 -17 -19   1   79.79   11.10 
 -17 -19   1   66.09    7.70 
  16  19  -1    5.70    3.90 
 -16 -19   1    3.00    5.60 
 -16 -19   1    2.00    2.70 
  15  19  -1   72.89    9.70 
 -15 -19   1   90.59   11.30 
 -15 -19   1   78.79    7.00 
  14  19  -1   88.69   10.70 
 -14 -19   1  101.69   12.40 
 -14 -19   1   83.29    7.00 
  13  19  -1   -1.90    2.60 
 -13 -19   1    0.50    4.50 
 -13 -19   1   -1.40    1.90 
  12  19  -1   -0.50    3.00 
 -12 -19   1    6.70    2.70 
 -12 -19   1    4.90    4.70 
  11  19  -1   -2.20    2.20 
 -11 -19   1    1.40    5.00 
 -11 -19   1    0.30    2.00 
  10  19  -1  104.29   11.50 
 -10 -19   1  103.69   10.30 
 -10 -19   1  105.79    7.20 
   9  19  -1  123.79   10.70 
  -9 -19   1  115.99    7.70 
  -9 -19   1  140.99   12.10 
   8  19  -1   75.49    9.40 
  -8 -19   1   53.79    5.10 
  -8 -19   1   66.49    9.30 
   7  19  -1   -1.70    1.70 
  -7 -19   1   -1.90    3.70 
  -7 -19   1    2.20    1.80 
   6  19  -1   53.89    7.50 
  -6 -19   1   51.09    5.40 
  -6 -19   1   49.99    8.50 
   5  19  -1   14.40    4.10 
  -5 -19   1    8.60    4.60 
  -5 -19   1   19.00    3.40 
   4  19  -1    9.50    3.80 
  -4 -19   1    2.20    3.70 
  -4 -19   1    2.90    1.80 
   3  19  -1    0.70    1.80 
  -3 -19   1    3.30    4.00 
   2  19  -1  158.48    7.70 
   2  19  -1  165.08   11.30 
  -2 -19   1  166.18   11.90 
   1  19  -1   43.40    3.50 
   1  19  -1   54.09    7.30 
  -1 -19   1   41.10    7.00 
   0  19  -1    3.50    1.40 
   0  19  -1    2.10    2.30 
   0 -19   1    2.10    4.20 
  -1  19  -1   49.90    3.90 
  -1  19  -1   53.09    7.10 
   1 -19   1   45.80    7.50 
  -2  19  -1  179.48    8.60 
  -2  19  -1  182.68   11.60 
   2 -19   1  179.88   12.20 
  -3  19  -1    0.30    1.10 
  -3  19  -1    3.40    2.30 
   3 -19   1   -1.40    2.90 
  -4  19  -1    8.00    3.10 
   4 -19   1    4.80    4.30 
  -5  19  -1   17.10    3.90 
  -5  19  -1   15.20    2.70 
   5 -19   1   12.70    4.50 
  -6  19  -1   55.19    4.70 
  -6  19  -1   61.19    7.10 
   6 -19   1   58.59    7.80 
  -7  19  -1    1.20    2.00 
  -7  19  -1   -1.30    1.20 
   7 -19   1    0.60    3.20 
  -8  19  -1   67.39    5.50 
  -8  19  -1   69.79    6.50 
   8 -19   1   82.39    9.10 
  -9  19  -1  120.39    8.50 
  -9  19  -1  121.99    7.80 
   9 -19   1  106.89    9.00 
 -10  19  -1   98.39    7.80 
 -10  19  -1  110.09    7.60 
  10 -19   1  119.69    9.50 
 -11  19  -1    4.90    2.40 
 -11  19  -1    4.80    2.40 
  11 -19   1    1.10    3.40 
 -12  19  -1    7.90    2.90 
 -12  19  -1    6.70    2.80 
  12 -19   1   -1.40    2.60 
 -13  19  -1    0.20    2.00 
 -13  19  -1   -1.30    1.80 
  13 -19   1   -3.10    1.90 
 -14  19  -1   95.19    8.00 
  14 -19   1   99.29    8.50 
 -15  19  -1   81.69    7.60 
  15 -19   1   79.89    7.60 
 -16  19  -1    2.60    2.50 
  16 -19   1    4.00    2.90 
 -17  19  -1   91.29    8.50 
  17 -19   1   99.29    8.20 
 -18  19  -1   64.79    8.40 
  18 -19   1   75.79    7.20 
 -19  19  -1    2.70    2.40 
  19 -19   1    3.50    2.60 
 -20  19  -1    7.60    4.00 
  20 -19   1    8.90    3.20 
 -21  19  -1   15.70    5.10 
  21 -19   1    7.00    3.10 
 -22  19  -1    0.20    2.90 
  22 -19   1    4.20    2.80 
 -23  19  -1   25.10    5.80 
  23 -19   1   39.00    6.00 
 -24  19  -1   71.39    9.90 
  24 -19   1   66.99    7.80 
 -25  19  -1   42.00    7.70 
  25 -19   1   51.19    7.00 
 -26  19  -1   11.20    5.20 
  26 -19   1   17.60    4.20 
 -27  19  -1   -1.50    3.30 
  27 -19   1    1.90    2.30 
 -28 -18   1   11.50    7.80 
  27  18  -1   -1.70    2.80 
 -27 -18   1   -4.10    4.20 
 -27 -18   1    7.40    7.30 
  26  18  -1   74.29   10.20 
 -26 -18   1   64.79    9.80 
 -26 -18   1   69.19   12.50 
  25  18  -1   34.90    7.10 
 -25 -18   1   15.30    7.60 
 -25 -18   1   33.00    7.80 
  24  18  -1  145.49   11.90 
 -24 -18   1  122.59   15.50 
 -24 -18   1  121.29   11.20 
  23  18  -1    4.40    3.80 
 -23 -18   1   -1.80    5.50 
 -23 -18   1    4.70    4.00 
  22  18  -1   16.50    4.80 
 -22 -18   1   24.40    5.70 
 -22 -18   1   17.50    7.20 
  21  18  -1   53.09    8.30 
 -21 -18   1   81.19   11.90 
 -21 -18   1   49.99    7.60 
  20  18  -1   18.10    5.50 
 -20 -18   1   12.30    6.10 
 -20 -18   1   13.30    4.40 
  19  18  -1   17.80    5.40 
 -19 -18   1   16.00    6.90 
 -19 -18   1   29.10    5.80 
  18  18  -1   12.60    4.50 
 -18 -18   1    8.60    5.90 
 -18 -18   1   12.00    4.10 
  17  18  -1   92.49   10.80 
 -17 -18   1   79.99    7.40 
 -17 -18   1   90.89   12.00 
  16  18  -1   78.49   10.10 
 -16 -18   1   66.49    9.80 
 -16 -18   1   85.99    7.50 
  15  18  -1   13.70    4.50 
 -15 -18   1    5.60    5.70 
 -15 -18   1   14.70    3.80 
  14  18  -1   35.90    6.80 
 -14 -18   1   23.40    4.40 
 -14 -18   1   20.90    6.30 
  13  18  -1   79.29    9.60 
 -13 -18   1   71.99   10.00 
 -13 -18   1   73.89    6.40 
  12  18  -1    1.70    3.10 
 -12 -18   1   -0.70    1.90 
 -12 -18   1   11.20    5.40 
  11  18  -1  145.39   11.20 
 -11 -18   1  141.09   11.90 
 -11 -18   1  144.39    8.70 
  10  18  -1   74.69    9.00 
 -10 -18   1   63.69    5.60 
 -10 -18   1   82.39   10.20 
   9  18  -1   23.70    5.50 
  -9 -18   1   36.20    4.60 
  -9 -18   1   35.20    7.00 
   8  18  -1    7.90    3.30 
  -8 -18   1    5.70    4.20 
  -8 -18   1    5.40    2.30 
   7  18  -1  184.58   12.70 
  -7 -18   1  197.98    9.80 
  -7 -18   1  188.28   13.10 
   6  18  -1   51.79    7.20 
  -6 -18   1   51.09    4.60 
  -6 -18   1   48.70    7.70 
   5  18  -1   94.99    8.60 
  -5 -18   1   89.79    9.00 
  -5 -18   1  105.69    6.50 
   4  18  -1   -0.30    2.20 
  -4 -18   1   -1.20    3.40 
  -4 -18   1    1.60    1.50 
   3  18  -1    8.30    3.10 
  -3 -18   1    8.40    4.10 
   2  18  -1    9.90    2.00 
   2  18  -1    9.00    3.20 
  -2 -18   1   11.70    4.60 
   1  18  -1   44.90    3.40 
   1  18  -1   38.60    5.90 
  -1 -18   1   35.40    6.30 
   0  18  -1   47.70    3.60 
   0  18  -1   53.89    7.20 
   0 -18   1   48.10    7.10 
  -1  18  -1   41.40    3.40 
  -1  18  -1   38.60    5.70 
   1 -18   1   46.20    7.00 
  -2  18  -1   13.50    2.30 
  -2  18  -1   13.10    3.40 
   2 -18   1    6.60    3.80 
  -3  18  -1    7.00    1.90 
  -3  18  -1    5.40    2.50 
   3 -18   1    2.50    3.70 
  -4  18  -1   -0.20    0.40 
  -4  18  -1   -1.40    1.40 
   4 -18   1   -1.70    2.70 
  -5  18  -1   95.59    5.90 
  -5  18  -1   92.29    7.40 
   5 -18   1   91.79    8.60 
  -6  18  -1   52.49    4.50 
  -6  18  -1   59.59    6.60 
   6 -18   1   52.39    7.10 
  -7  18  -1  191.68   11.10 
  -7  18  -1  188.58    9.60 
   7 -18   1  179.68   11.70 
  -8  18  -1    3.70    2.00 
  -8  18  -1    3.80    2.40 
   8 -18   1    8.60    3.70 
  -9  18  -1   32.90    4.50 
  -9  18  -1   33.10    5.20 
   9 -18   1   31.40    5.70 
 -10  18  -1   68.19    6.30 
 -10  18  -1   67.49    5.90 
  10 -18   1   74.79    7.20 
 -11  18  -1  147.99    9.20 
 -11  18  -1  146.99    9.30 
  11 -18   1  150.38   10.40 
 -12  18  -1    0.70    2.00 
 -12  18  -1    0.70    2.20 
  12 -18   1    4.70    3.40 
 -13  18  -1   79.39    7.00 
  13 -18   1   73.49    7.30 
 -14  18  -1   25.10    4.80 
  14 -18   1   16.90    4.60 
 -15  18  -1   24.60    5.00 
  15 -18   1   20.60    4.70 
 -16  18  -1   75.49    8.40 
  16 -18   1   72.39    8.20 
 -17  18  -1   63.49    7.90 
  17 -18   1   75.99    7.10 
 -18  18  -1   12.10    4.00 
  18 -18   1    8.50    3.20 
 -19  18  -1   18.30    5.00 
  19 -18   1   21.20    4.50 
 -20  18  -1   16.30    5.10 
  20 -18   1   25.80    4.80 
 -21  18  -1   53.49    8.00 
  21 -18   1   62.39    7.30 
 -22  18  -1   14.80    4.70 
  22 -18   1   24.90    4.60 
 -23  18  -1    8.60    4.50 
  23 -18   1    8.40    3.00 
 -24  18  -1  132.99   11.80 
  24 -18   1  141.29    9.70 
 -25  18  -1   36.00    7.50 
  25 -18   1   36.50    5.70 
 -26  18  -1   61.89    9.50 
  26 -18   1   83.69    7.40 
 -27  18  -1   -6.20    2.90 
  27 -18   1    2.20    2.30 
 -28 -17   1   19.90    6.30 
 -28 -17   1   34.80    9.30 
  27  17  -1   56.29    8.60 
 -27 -17   1   35.40    9.10 
 -27 -17   1   84.39   11.00 
  26  17  -1   -1.10    3.00 
 -26 -17   1   -3.10    3.70 
 -26 -17   1   -3.10    5.10 
  25  17  -1  118.19   10.70 
 -25 -17   1  119.89   14.60 
 -25 -17   1  131.19   11.60 
  24  17  -1   10.00    4.40 
 -24 -17   1   -4.30    4.80 
 -24 -17   1   10.90    4.90 
  23  17  -1   77.89    9.90 
 -23 -17   1   73.59    9.50 
 -23 -17   1   69.39   10.80 
  22  17  -1    0.90    3.10 
 -22 -17   1    1.20    5.50 
 -22 -17   1   -4.10    2.40 
  21  17  -1    9.40    4.20 
 -21 -17   1    1.60    3.00 
 -21 -17   1   -0.40    4.80 
  20  17  -1   36.10    6.90 
 -20 -17   1   36.10    6.20 
 -20 -17   1   31.80    7.90 
  19  17  -1   11.50    4.60 
 -19 -17   1    4.00    3.20 
 -19 -17   1    0.00    4.50 
  18  17  -1   16.00    4.80 
 -18 -17   1   13.60    5.90 
 -18 -17   1   14.50    4.20 
  17  17  -1   20.20    5.20 
 -17 -17   1   23.20    4.80 
 -17 -17   1   21.60    6.80 
  16  17  -1   58.09    8.50 
 -16 -17   1   65.69    7.30 
 -16 -17   1   51.99    9.50 
  15  17  -1    1.40    2.80 
 -15 -17   1    4.00    2.80 
 -15 -17   1   -2.60    3.90 
  14  17  -1   -2.50    1.90 
 -14 -17   1    0.40    2.10 
 -14 -17   1    2.30    4.80 
  13  17  -1   31.50    6.20 
 -13 -17   1   28.10    6.80 
 -13 -17   1   14.50    3.50 
  12  17  -1   27.00    5.90 
 -12 -17   1   33.50    4.70 
 -12 -17   1   36.30    7.60 
  11  17  -1    5.70    3.40 
 -11 -17   1    9.80    2.70 
 -11 -17   1   12.40    5.80 
  10  17  -1  129.29   10.30 
 -10 -17   1  109.79   10.30 
 -10 -17   1  127.29    7.80 
   9  17  -1   53.09    7.50 
  -9 -17   1   52.49    7.70 
  -9 -17   1   43.30    5.00 
   8  17  -1    0.10    1.80 
  -8 -17   1    1.90    1.60 
  -8 -17   1    5.90    4.20 
   7  17  -1   12.90    3.80 
  -7 -17   1   21.30    5.50 
  -7 -17   1   17.20    3.10 
   6  17  -1    3.10    2.40 
  -6 -17   1    6.60    4.00 
  -6 -17   1    3.20    1.70 
   5  17  -1   11.90    3.60 
  -5 -17   1   19.60    3.20 
  -5 -17   1   25.80    6.00 
   4  17  -1    1.80    2.10 
  -4 -17   1   -0.80    3.60 
  -4 -17   1    0.70    1.30 
   3  17  -1    7.70    2.90 
  -3 -17   1    7.80    3.90 
  -3 -17   1   14.10    2.70 
   2  17  -1   44.50    6.50 
   2  17  -1   36.80    3.00 
  -2 -17   1   44.10    7.00 
   1  17  -1    1.50    1.10 
   1  17  -1    3.00    2.20 
  -1 -17   1    0.00    2.90 
   0  17  -1    0.50    0.80 
   0  17  -1   -0.50    1.70 
   0 -17   1    2.60    3.30 
  -1  17  -1    2.50    1.90 
  -1  17  -1    1.30    1.10 
   1 -17   1    2.60    3.60 
  -2  17  -1   37.20    5.50 
  -2  17  -1   31.90    3.40 
   2 -17   1   38.10    6.10 
  -3  17  -1   13.30    3.70 
  -3  17  -1    7.00    1.60 
   3 -17   1    7.70    3.90 
  -4  17  -1   -0.40    0.40 
  -4  17  -1   -0.80    1.30 
   4 -17   1   -0.70    3.00 
  -5  17  -1   25.30    4.30 
  -5  17  -1   21.00    3.00 
   5 -17   1   18.10    4.60 
  -6  17  -1    2.90    1.50 
  -6  17  -1    4.10    2.20 
   6 -17   1    7.70    3.60 
  -7  17  -1   13.30    2.70 
  -7  17  -1   14.40    3.10 
   7 -17   1   15.40    4.60 
  -8  17  -1    2.50    1.60 
  -8  17  -1   -1.20    1.50 
   8 -17   1    0.40    3.00 
  -9  17  -1   50.09    5.90 
  -9  17  -1   53.49    5.70 
   9 -17   1   41.50    6.10 
 -10  17  -1  141.99    8.50 
 -10  17  -1  132.99    8.50 
  10 -17   1  132.49    9.60 
 -11  17  -1    4.10    2.20 
 -11  17  -1    8.40    2.80 
  11 -17   1    4.20    3.20 
 -12  17  -1   25.10    4.60 
 -12  17  -1   29.40    4.50 
  12 -17   1   39.90    6.10 
 -13  17  -1   20.20    4.20 
  13 -17   1   21.00    4.60 
 -14  17  -1    0.00    1.90 
  14 -17   1    1.40    2.30 
 -15  17  -1    5.80    3.00 
  15 -17   1    1.70    2.70 
 -16  17  -1   61.19    7.70 
  16 -17   1   45.40    6.20 
 -17  17  -1   14.10    4.20 
  17 -17   1   20.20    4.30 
 -18  17  -1   15.10    4.40 
  18 -17   1   13.20    3.70 
 -19  17  -1   13.70    4.50 
  19 -17   1    8.20    3.00 
 -20  17  -1   29.40    6.20 
  20 -17   1   30.50    5.10 
 -21  17  -1   -1.90    2.50 
  21 -17   1    1.80    2.20 
 -22  17  -1    4.70    3.40 
  22 -17   1    3.00    2.20 
 -23  17  -1   76.89   10.00 
  23 -17   1   83.39    7.10 
 -24  17  -1    1.00    3.40 
  24 -17   1    8.20    3.10 
 -25  17  -1  120.39   11.30 
  25 -17   1  120.29    8.90 
 -26  17  -1    0.30    2.80 
  26 -17   1    4.70    2.60 
 -27  17  -1   79.79   11.20 
  27 -17   1   74.59    7.10 
 -28  17  -1   16.50    5.90 
  28 -17   1   25.70    4.70 
  29  16  -1  106.89   11.70 
 -29 -16   1   83.39   11.50 
 -29 -16   1   78.99   13.00 
  28  16  -1  111.79   10.20 
 -28 -16   1   87.89   11.40 
 -28 -16   1   80.89   12.90 
  27  16  -1    2.20    2.50 
 -27 -16   1   22.70    8.00 
 -27 -16   1    8.80    5.30 
  26  16  -1  143.89   11.90 
 -26 -16   1  205.98   14.50 
 -26 -16   1  158.98   15.50 
  25  16  -1    3.40    2.90 
 -25 -16   1    2.60    3.70 
 -25 -16   1   -0.40    5.80 
  24  16  -1  151.58   11.60 
 -24 -16   1  111.49   13.90 
 -24 -16   1  145.39   11.70 
  23  16  -1   -2.80    2.60 
 -23 -16   1   -4.90    4.70 
 -23 -16   1   -0.30    3.10 
  22  16  -1    7.70    3.90 
 -22 -16   1    2.60    5.40 
 -22 -16   1   10.90    4.40 
  21  16  -1   49.70    7.90 
 -21 -16   1   53.89    9.50 
 -21 -16   1   40.50    6.60 
  20  16  -1   23.60    5.70 
 -20 -16   1   13.30    6.60 
 -20 -16   1   27.80    5.30 
  19  16  -1   66.69    8.70 
 -19 -16   1   61.49    7.60 
 -19 -16   1   55.89    9.70 
  18  16  -1    6.90    3.50 
 -18 -16   1    3.00    5.00 
 -18 -16   1   -2.80    2.40 
  17  16  -1   10.80    4.00 
 -17 -16   1    9.60    5.70 
 -17 -16   1    7.00    3.30 
  16  16  -1    2.70    3.10 
 -16 -16   1    7.10    5.20 
 -16 -16   1    5.60    3.00 
  15  16  -1    1.90    2.70 
 -15 -16   1   -1.20    4.20 
 -15 -16   1    2.60    2.30 
  14  16  -1   -1.60    2.50 
 -14 -16   1    4.40    2.60 
 -14 -16   1  -10.40    3.90 
  13  16  -1   20.70    5.20 
 -13 -16   1   28.20    4.30 
 -13 -16   1   22.40    6.30 
  12  16  -1   -0.40    2.30 
 -12 -16   1    2.00    4.40 
 -12 -16   1    4.30    2.40 
  11  16  -1   59.29    7.90 
 -11 -16   1   63.59    5.40 
 -11 -16   1   62.79    8.40 
  10  16  -1   16.40    4.60 
 -10 -16   1   22.00    6.10 
 -10 -16   1   18.60    3.30 
   9  16  -1   17.20    4.30 
  -9 -16   1   22.80    5.70 
  -9 -16   1   23.10    3.60 
   8  16  -1   -0.60    1.80 
  -8 -16   1    2.60    1.50 
  -8 -16   1    2.30    3.80 
   7  16  -1    0.10    1.80 
  -7 -16   1    1.80    3.20 
  -7 -16   1    1.00    1.40 
   6  16  -1   11.40    3.50 
  -6 -16   1   11.20    2.50 
  -6 -16   1   13.20    4.70 
   5  16  -1   15.70    4.00 
  -5 -16   1    9.90    2.30 
  -5 -16   1    8.90    4.40 
   4  16  -1    1.50    1.80 
  -4 -16   1    1.00    1.40 
  -4 -16   1    3.90    3.30 
   3  16  -1  139.99    9.50 
  -3 -16   1  131.49    9.70 
  -3 -16   1  124.09    7.10 
   2  16  -1   26.10    4.60 
  -2 -16   1   31.90    5.60 
   1  16  -1  109.79    5.60 
   1  16  -1  119.79    8.50 
  -1 -16   1   91.49    8.10 
   0  16  -1  146.19    9.50 
   0  16  -1  136.29    6.60 
   0 -16   1  129.79    9.70 
  -1  16  -1  132.29    8.80 
  -1  16  -1  111.49    6.00 
   1 -16   1  127.99    9.30 
  -2  16  -1   36.20    3.10 
  -2  16  -1   43.90    5.90 
   2 -16   1   26.10    5.10 
  -3  16  -1  134.49    8.90 
   3 -16   1  128.69    9.20 
  -4  16  -1    2.70    1.80 
  -4  16  -1    0.80    0.80 
   4 -16   1    8.70    3.40 
  -5  16  -1    9.10    2.00 
  -5  16  -1    8.60    2.70 
   5 -16   1   12.00    4.00 
  -6  16  -1   12.50    2.40 
  -6  16  -1   17.80    3.60 
   6 -16   1   15.00    4.20 
  -7  16  -1   -0.20    1.50 
  -7  16  -1   -0.50    1.10 
   7 -16   1   -0.60    2.20 
  -8  16  -1    2.00    1.60 
  -8  16  -1    1.50    1.40 
   8 -16   1    1.80    2.80 
  -9  16  -1   17.70    3.50 
  -9  16  -1   20.20    3.50 
   9 -16   1   22.90    4.70 
 -10  16  -1   16.30    3.30 
 -10  16  -1   18.50    3.50 
  10 -16   1   17.90    4.20 
 -11  16  -1   59.49    5.40 
 -11  16  -1   68.09    5.90 
  11 -16   1   70.19    7.70 
 -12  16  -1    0.10    1.80 
 -12  16  -1    4.70    2.50 
  12 -16   1    0.90    2.70 
 -13  16  -1   23.50    4.50 
  13 -16   1   17.80    4.20 
 -14  16  -1    2.50    2.20 
  14 -16   1   -2.50    1.90 
 -15  16  -1   -1.00    2.30 
  15 -16   1   -0.20    2.40 
 -16  16  -1    2.40    2.50 
  16 -16   1    0.40    2.40 
 -17  16  -1    3.50    2.90 
  17 -16   1    3.60    2.60 
 -18  16  -1    1.10    2.80 
  18 -16   1    4.40    2.70 
 -19  16  -1   67.39    8.40 
  19 -16   1   60.89    7.00 
 -20  16  -1   26.70    5.80 
  20 -16   1   19.80    4.20 
 -21  16  -1   46.30    7.30 
  21 -16   1   50.19    6.30 
 -22  16  -1    6.50    3.30 
  22 -16   1   14.10    3.60 
 -23  16  -1    1.10    3.10 
  23 -16   1    2.10    2.20 
 -24  16  -1  141.19   11.60 
  24 -16   1  139.29    9.40 
 -25  16  -1   -3.70    2.70 
  25 -16   1    0.50    2.10 
 -26  16  -1  192.38   14.30 
  26 -16   1  188.88   11.40 
 -27  16  -1    8.60    4.70 
  27 -16   1   10.60    3.50 
 -28  16  -1  111.39   12.80 
  28 -16   1  109.89    8.60 
 -29  16  -1   93.09   11.80 
  29 -16   1  113.29   10.00 
  29  15  -1   15.80    5.00 
 -29 -15   1    3.90    7.10 
 -29 -15   1   24.00    6.90 
  28  15  -1   51.09    8.20 
 -28 -15   1   47.20    8.80 
 -28 -15   1   56.39   10.60 
  27  15  -1   82.39    9.90 
 -27 -15   1   94.79   13.60 
 -27 -15   1  108.59   12.40 
  26  15  -1   -1.40    1.40 
 -26 -15   1   -1.10    4.90 
 -26 -15   1    0.80    3.80 
  25  15  -1   31.80    6.50 
 -25 -15   1   42.10    9.30 
 -25 -15   1   76.99   10.20 
  24  15  -1    0.90    2.70 
 -24 -15   1   -0.90    5.20 
 -24 -15   1   -0.80    3.70 
  23  15  -1    9.10    4.10 
 -23 -15   1    8.10    4.30 
 -23 -15   1    1.60    5.10 
  22  15  -1   -0.10    2.50 
 -22 -15   1    0.20    2.80 
 -22 -15   1   -1.80    4.10 
  21  15  -1    2.80    3.40 
 -21 -15   1    7.70    3.60 
 -21 -15   1    6.40    5.50 
  20  15  -1   -0.80    2.10 
 -20 -15   1    0.60    5.00 
 -20 -15   1   -2.20    2.30 
  19  15  -1    5.80    3.10 
 -19 -15   1    0.90    2.40 
 -19 -15   1    5.40    5.50 
  18  15  -1   16.40    5.00 
 -18 -15   1   11.80    3.70 
 -18 -15   1   19.10    6.30 
  17  15  -1    8.40    3.70 
 -17 -15   1    3.30    4.70 
 -17 -15   1    7.70    3.40 
  16  15  -1   10.30    3.80 
 -16 -15   1    8.30    5.10 
  15  15  -1   28.50    5.70 
 -15 -15   1   28.20    4.60 
 -15 -15   1   31.90    6.80 
  14  15  -1   10.30    3.70 
 -14 -15   1   12.80    3.50 
 -14 -15   1   11.80    5.60 
  13  15  -1   -0.20    2.00 
 -13 -15   1    0.30    4.30 
 -13 -15   1    0.30    1.80 
  12  15  -1   -0.50    2.10 
 -12 -15   1   -0.90    1.60 
 -12 -15   1   -6.50    3.60 
  11  15  -1    6.60    3.10 
 -11 -15   1   13.40    4.50 
 -11 -15   1   14.90    3.10 
  10  15  -1    0.00    1.90 
 -10 -15   1   -0.50    1.40 
 -10 -15   1   -4.70    2.90 
   9  15  -1   15.20    4.10 
  -9 -15   1    1.10    3.60 
  -9 -15   1    8.30    2.30 
   8  15  -1   32.20    5.80 
  -8 -15   1   34.20    6.00 
  -8 -15   1   44.20    4.60 
   7  15  -1    6.30    3.20 
  -7 -15   1    6.50    2.10 
  -7 -15   1   12.40    4.40 
   6  15  -1  176.08   11.30 
  -6 -15   1  177.08    8.70 
  -6 -15   1  179.38   11.40 
   5  15  -1   37.50    5.90 
  -5 -15   1   42.10    3.70 
  -5 -15   1   45.20    6.80 
   4  15  -1   11.90    3.30 
  -4 -15   1    5.10    3.50 
  -4 -15   1    7.90    2.10 
   3  15  -1   12.60    3.30 
  -3 -15   1    8.10    3.60 
  -3 -15   1    6.30    1.90 
   2  15  -1  246.08   13.40 
  -2 -15   1  256.57   13.70 
  -2 -15   1  253.67   11.10 
   1  15  -1  231.98   12.80 
   1  15  -1  251.47   10.10 
  -1 -15   1  252.47   13.40 
   0  15  -1    0.80    0.80 
   0  15  -1    0.90    1.60 
   0 -15   1   -0.70    2.40 
  -1  15  -1  236.58   12.80 
  -1  15  -1  263.47   10.40 
   1 -15   1  243.18   13.40 
  -2  15  -1  252.27   10.40 
  -2  15  -1  251.57   13.00 
   2 -15   1  249.08   13.40 
  -3  15  -1   11.30    3.00 
   3 -15   1    9.70    3.40 
  -4  15  -1    8.30    2.70 
  -4  15  -1   11.80    2.10 
   4 -15   1    7.90    3.20 
  -5  15  -1   41.40    3.50 
  -5  15  -1   34.00    4.70 
   5 -15   1   45.20    6.30 
  -6  15  -1  179.28    9.90 
  -6  15  -1  186.18    8.80 
   6 -15   1  167.28   10.50 
  -7  15  -1    6.40    2.00 
  -7  15  -1    6.80    2.30 
   7 -15   1    5.20    2.90 
  -8  15  -1   31.00    4.40 
  -8  15  -1   37.10    4.40 
   8 -15   1   43.70    5.60 
  -9  15  -1    5.40    2.10 
  -9  15  -1    7.10    2.20 
   9 -15   1    9.20    3.10 
 -10  15  -1    0.10    1.40 
 -10  15  -1    1.50    1.60 
  10 -15   1    2.70    2.40 
 -11  15  -1    8.40    2.40 
 -11  15  -1   12.40    2.90 
  11 -15   1    3.90    3.00 
 -12  15  -1   -1.20    1.40 
  12 -15   1    1.50    2.50 
 -13  15  -1    0.00    2.00 
  13 -15   1   -0.30    1.90 
 -14  15  -1   14.40    3.60 
  14 -15   1   13.60    3.60 
 -15  15  -1   38.10    6.00 
  15 -15   1   34.20    5.20 
 -16  15  -1    4.80    2.80 
  16 -15   1    4.00    2.60 
 -17  15  -1    2.70    2.60 
  17 -15   1    2.70    2.40 
 -18  15  -1   13.30    3.90 
  18 -15   1   16.60    3.80 
 -19  15  -1   -0.50    2.40 
  19 -15   1   -2.40    1.80 
 -20  15  -1    1.20    3.00 
  20 -15   1   -0.40    1.90 
 -21  15  -1   15.70    4.70 
  21 -15   1   10.90    3.30 
 -22  15  -1    6.50    3.20 
  22 -15   1    0.70    1.70 
 -23  15  -1    5.10    3.50 
  23 -15   1   10.70    3.00 
 -24  15  -1   -1.50    2.30 
  24 -15   1   -0.60    1.70 
 -25  15  -1   70.19    9.80 
  25 -15   1   66.59    6.30 
 -26  15  -1   -2.90    2.30 
  26 -15   1    3.70    2.50 
 -27  15  -1   89.09   11.60 
  27 -15   1   93.69    7.70 
 -28  15  -1   28.40    6.70 
  28 -15   1   40.50    5.70 
 -29  15  -1   25.40    6.70 
  29 -15   1   26.50    5.10 
 -30 -14   1   -5.80    5.70 
 -30 -14   1    8.00    5.40 
  29  14  -1   26.00    5.90 
 -29 -14   1   11.70    6.80 
 -29 -14   1   23.60    6.70 
  28  14  -1    1.70    2.90 
 -28 -14   1    4.40    4.50 
 -28 -14   1    2.60    5.90 
  27  14  -1    1.90    3.20 
 -27 -14   1   -1.80    3.70 
 -27 -14   1   -9.70    4.30 
  26  14  -1  101.99   10.90 
 -26 -14   1   89.69   10.80 
 -26 -14   1   98.29   13.10 
  25  14  -1    2.90    2.40 
 -25 -14   1    8.70    6.20 
 -25 -14   1    7.40    4.20 
 -24 -14   1   43.10    8.70 
 -24 -14   1   59.99    8.30 
  23  14  -1    0.50    2.70 
 -23 -14   1    2.00    3.10 
 -23 -14   1    5.20    5.20 
  22  14  -1   26.10    5.50 
 -22 -14   1   21.10    6.30 
 -22 -14   1   15.50    4.60 
  21  14  -1    1.20    2.50 
 -21 -14   1    8.40    5.50 
 -21 -14   1    3.30    2.90 
  20  14  -1    1.90    2.50 
 -20 -14   1    4.20    3.20 
 -20 -14   1   16.30    6.20 
  19  14  -1   -0.40    2.20 
 -19 -14   1   -3.40    4.00 
 -19 -14   1   -1.60    2.50 
  18  14  -1    8.20    3.60 
 -18 -14   1    3.70    5.00 
 -18 -14   1   10.70    3.50 
  17  14  -1   18.90    4.70 
 -17 -14   1   23.30    6.60 
 -17 -14   1   27.20    4.80 
  16  14  -1    5.00    3.10 
 -16 -14   1    5.10    4.50 
 -16 -14   1    2.30    2.50 
  15  14  -1    0.40    2.40 
 -15 -14   1    6.20    2.60 
 -15 -14   1    0.80    3.70 
  14  14  -1    5.60    3.00 
 -14 -14   1   -5.70    3.10 
 -14 -14   1    4.50    2.40 
  13  14  -1    7.50    3.20 
 -13 -14   1   -0.20    3.80 
 -13 -14   1    8.70    2.70 
  12  14  -1    3.20    2.30 
 -12 -14   1    7.30    2.50 
 -12 -14   1    4.10    4.20 
  11  14  -1   -1.40    2.00 
 -11 -14   1    0.80    3.10 
 -11 -14   1    0.20    1.60 
  10  14  -1    0.80    1.90 
 -10 -14   1    5.50    2.00 
 -10 -14   1    0.40    3.20 
   9  14  -1    6.20    2.90 
  -9 -14   1    6.20    2.10 
  -9 -14   1    9.50    4.20 
   8  14  -1   -0.60    1.50 
  -8 -14   1    0.00    2.90 
  -8 -14   1    0.90    1.20 
   7  14  -1   24.90    4.60 
  -7 -14   1   22.50    3.20 
  -7 -14   1   25.10    5.20 
   6  14  -1   31.20    5.10 
  -6 -14   1   28.90    5.30 
  -6 -14   1   32.30    3.60 
   5  14  -1    9.50    3.10 
  -5 -14   1    8.30    3.60 
  -5 -14   1    6.00    1.80 
   4  14  -1  195.58   11.70 
  -4 -14   1  218.58    9.60 
  -4 -14   1  204.88   11.90 
   3  14  -1  167.98   10.30 
  -3 -14   1  162.08   10.40 
  -3 -14   1  166.28    8.00 
   2  14  -1  407.86   18.50 
  -2 -14   1  410.26   16.00 
  -2 -14   1  407.36   18.60 
   1  14  -1  101.49    5.20 
   1  14  -1  113.99    7.90 
  -1 -14   1  111.89    8.20 
   0  14  -1  197.18   10.80 
   0  14  -1  193.08    8.20 
   0 -14   1  196.68   11.20 
  -1  14  -1  116.89    5.60 
  -1  14  -1   97.79    7.30 
   1 -14   1  111.69    8.40 
  -2  14  -1  442.16   18.70 
  -2  14  -1  416.86   15.80 
   2 -14   1  425.66   18.90 
  -3  14  -1  189.28   10.40 
   3 -14   1  174.28   10.40 
  -4  14  -1  216.08    9.20 
  -4  14  -1  204.08   10.90 
   4 -14   1  201.08   11.30 
  -5  14  -1    7.70    1.80 
  -5  14  -1    5.50    2.10 
   5 -14   1    9.40    3.10 
  -6  14  -1   32.60    3.80 
  -6  14  -1   28.30    4.10 
   6 -14   1   28.30    4.60 
  -7  14  -1   27.00    4.00 
  -7  14  -1   25.10    3.40 
   7 -14   1   32.60    5.00 
  -8  14  -1    1.80    1.40 
  -8  14  -1   -0.90    1.30 
   8 -14   1   -2.50    1.50 
  -9  14  -1    5.00    2.10 
  -9  14  -1    6.80    2.20 
   9 -14   1    7.80    2.90 
 -10  14  -1    4.50    1.90 
 -10  14  -1    6.40    2.20 
  10 -14   1    6.70    3.00 
 -11  14  -1    0.00    1.60 
 -11  14  -1    2.60    1.60 
  11 -14   1    0.40    2.20 
 -12  14  -1    5.40    2.40 
  12 -14   1   12.10    3.20 
 -13  14  -1    8.50    2.70 
  13 -14   1   16.30    3.70 
 -14  14  -1    1.20    2.10 
  14 -14   1    4.50    2.50 
 -15  14  -1    5.40    2.60 
  15 -14   1    6.90    2.90 
 -16  14  -1   -0.90    2.10 
  16 -14   1    2.60    2.20 
 -17  14  -1   28.50    5.50 
  17 -14   1   27.80    4.50 
 -18  14  -1    5.90    3.10 
  18 -14   1    6.50    2.80 
 -19  14  -1    6.50    3.30 
  19 -14   1    2.00    1.90 
 -20  14  -1    9.40    3.50 
  20 -14   1    6.50    2.60 
 -21  14  -1    1.50    3.00 
  21 -14   1    2.80    2.30 
 -22  14  -1   23.30    5.60 
  22 -14   1   22.70    4.10 
 -23  14  -1    2.50    3.00 
  23 -14   1    5.20    2.30 
 -24  14  -1   44.50    7.80 
  24 -14   1   64.49    6.00 
 -25  14  -1    3.20    3.40 
  25 -14   1    6.30    2.70 
 -26  14  -1   88.89   11.10 
  26 -14   1  102.79    7.80 
 -27  14  -1   -3.50    2.70 
  27 -14   1    3.70    2.30 
 -28  14  -1    2.90    3.60 
  28 -14   1    2.20    2.20 
 -29  14  -1   23.20    6.40 
  29 -14   1   31.40    5.30 
 -30  14  -1   -2.20    3.00 
 -30 -13   1    6.10    5.00 
 -30 -13   1   -2.90    5.40 
  29  13  -1    0.00    3.00 
 -29 -13   1   -0.90    4.10 
 -29 -13   1   -3.00    4.90 
  28  13  -1    0.40    2.90 
 -28 -13   1   11.50    5.20 
 -28 -13   1   13.30    6.80 
  27  13  -1   -1.10    2.50 
 -27 -13   1    2.00    5.40 
 -27 -13   1   -1.90    3.40 
  26  13  -1   10.50    4.10 
 -26 -13   1    0.20    3.50 
 -26 -13   1   17.80    7.00 
  25  13  -1   -0.90    2.30 
 -25 -13   1   -0.90    2.90 
 -25 -13   1   -8.20    4.10 
  24  13  -1    3.60    2.50 
 -24 -13   1    3.90    4.70 
 -24 -13   1    3.20    3.30 
 -23 -13   1   41.60    7.10 
 -23 -13   1   29.30    7.30 
  22  13  -1    4.00    3.10 
 -22 -13   1   -0.80    4.00 
 -22 -13   1    2.20    3.10 
  21  13  -1   82.79    9.40 
 -21 -13   1   79.79    8.90 
 -21 -13   1   75.69   10.50 
  20  13  -1   22.60    5.20 
 -20 -13   1   43.00    8.00 
 -20 -13   1   34.50    5.90 
  19  13  -1   -2.00    2.10 
 -19 -13   1    0.50    2.40 
 -19 -13   1    6.90    5.30 
  18  13  -1   18.60    4.60 
 -18 -13   1   13.30    5.10 
 -18 -13   1   12.70    3.70 
  17  13  -1    1.70    2.70 
 -17 -13   1   -3.40    3.10 
 -17 -13   1    4.60    2.80 
  16  13  -1   14.00    3.80 
 -16 -13   1    5.10    2.60 
 -16 -13   1    6.00    4.30 
  15  13  -1   26.00    5.10 
 -15 -13   1   29.70    4.60 
 -15 -13   1   39.40    7.20 
  14  13  -1    7.20    3.20 
 -14 -13   1   17.10    3.50 
 -14 -13   1   12.80    4.70 
  13  13  -1   41.30    6.40 
 -13 -13   1   39.80    4.90 
 -13 -13   1   43.80    6.60 
  12  13  -1   -0.60    1.80 
 -12 -13   1    1.90    3.40 
 -12 -13   1    0.10    1.50 
  11  13  -1   86.09    7.50 
 -11 -13   1   77.79    5.70 
 -11 -13   1   95.69    8.40 
  10  13  -1   58.29    6.90 
 -10 -13   1   64.89    7.70 
 -10 -13   1   63.19    4.80 
   9  13  -1    0.20    1.80 
  -9 -13   1    0.70    1.40 
  -9 -13   1   -4.50    2.60 
   8  13  -1    7.20    2.70 
  -8 -13   1   12.70    3.90 
  -8 -13   1    8.00    2.10 
   7  13  -1    1.00    1.70 
  -7 -13   1    1.60    2.90 
  -7 -13   1    0.60    1.20 
   6  13  -1    3.10    2.00 
  -6 -13   1   -3.10    2.30 
  -6 -13   1    0.90    1.40 
   5  13  -1   70.99    6.30 
  -5 -13   1   70.99    6.90 
  -5 -13   1   67.59    4.50 
   4  13  -1   36.70    5.10 
  -4 -13   1   46.80    3.70 
  -4 -13   1   46.80    6.20 
   3  13  -1  675.43   27.00 
  -3 -13   1  668.93   26.80 
  -3 -13   1  668.63   24.10 
   2  13  -1    9.90    3.00 
  -2 -13   1    7.80    1.90 
  -2 -13   1    8.40    3.60 
   1  13  -1  785.92   29.90 
   1  13  -1  782.52   26.50 
  -1 -13   1  747.73   29.70 
   0  13  -1    1.40    0.90 
   0  13  -1   -1.30    1.10 
   0 -13   1   -1.00    2.20 
  -1  13  -1  753.42   29.30 
  -1  13  -1  796.32   26.60 
   1 -13   1  759.32   29.60 
  -2  13  -1    6.50    2.20 
  -2  13  -1    5.30    1.30 
   2 -13   1    7.90    3.10 
  -3  13  -1  686.73   27.00 
   3 -13   1  717.93   27.50 
  -4  13  -1   41.70    3.30 
  -4  13  -1   45.80    5.30 
   4 -13   1   46.80    5.60 
  -5  13  -1   74.49    4.70 
  -5  13  -1   75.79    5.60 
   5 -13   1   76.79    6.50 
  -6  13  -1    3.80    2.00 
  -6  13  -1    0.90    1.20 
   6 -13   1    4.20    2.70 
  -7  13  -1    1.20    1.40 
  -7  13  -1    0.00    1.10 
   7 -13   1   -0.20    2.20 
  -8  13  -1    5.50    2.20 
  -8  13  -1    4.50    1.70 
   8 -13   1   10.20    2.90 
  -9  13  -1    2.70    1.50 
  -9  13  -1    1.50    1.50 
   9 -13   1    1.60    2.30 
 -10  13  -1   68.89    5.00 
 -10  13  -1   66.39    5.30 
  10 -13   1   65.29    5.80 
 -11  13  -1   85.19    6.20 
  11 -13   1   81.89    6.40 
 -12  13  -1   -2.10    1.00 
  12 -13   1    0.10    1.80 
 -13  13  -1   45.30    5.70 
  13 -13   1   38.10    5.00 
 -14  13  -1   12.10    3.50 
  14 -13   1   12.10    3.20 
 -15  13  -1   35.90    5.50 
  15 -13   1   42.30    5.20 
 -16  13  -1    3.60    2.50 
  16 -13   1    3.70    2.10 
 -17  13  -1    5.30    2.80 
  17 -13   1    5.00    2.40 
 -18  13  -1   13.80    4.00 
  18 -13   1   14.20    3.40 
 -19  13  -1    8.40    3.70 
  19 -13   1    2.10    2.10 
 -20  13  -1   35.30    6.50 
  20 -13   1   29.90    4.50 
 -21  13  -1   53.39    7.30 
  21 -13   1   68.09    5.80 
 -22  13  -1    0.40    2.70 
  22 -13   1    6.30    2.60 
 -23  13  -1   36.20    6.60 
  23 -13   1   36.30    5.00 
 -24  13  -1   12.70    4.40 
  24 -13   1    4.60    2.10 
 -25  13  -1   -2.10    2.40 
  25 -13   1   -0.30    1.40 
 -26  13  -1   12.70    5.00 
  26 -13   1   11.50    3.20 
 -27  13  -1    4.80    3.80 
  27 -13   1   -1.10    1.60 
 -28  13  -1   -0.10    3.60 
  28 -13   1    5.70    2.60 
 -29  13  -1   -3.30    3.20 
  29 -13   1    5.70    2.60 
 -30  13  -1   -2.20    3.20 
 -30 -12   1   -3.40    3.70 
 -30 -12   1    4.60    5.90 
  29  12  -1    8.20    3.90 
 -29 -12   1    9.70    4.90 
 -29 -12   1   13.60    7.00 
  28  12  -1    5.60    3.50 
 -28 -12   1    1.70    5.50 
 -28 -12   1   10.20    5.20 
  27  12  -1    7.70    3.50 
 -27 -12   1    4.60    5.60 
 -27 -12   1   14.30    5.40 
  26  12  -1   26.90    5.70 
 -26 -12   1   22.50    7.70 
 -26 -12   1   14.60    5.50 
  25  12  -1    3.20    3.20 
 -25 -12   1    8.20    4.20 
 -25 -12   1   -1.70    4.80 
  24  12  -1   15.00    4.40 
 -24 -12   1    6.90    4.00 
 -24 -12   1    8.30    5.20 
  23  12  -1   -0.90    2.20 
 -23 -12   1    4.20    3.70 
 -23 -12   1   -3.00    4.30 
 -22 -12   1   21.80    6.80 
 -22 -12   1   23.90    5.40 
  21  12  -1    7.80    3.20 
 -21 -12   1    8.80    3.80 
 -21 -12   1    4.80    4.60 
  20  12  -1   -0.40    2.50 
 -20 -12   1    8.80    3.60 
 -20 -12   1    4.40    5.10 
  19  12  -1    6.10    3.10 
 -19 -12   1    5.20    4.80 
 -19 -12   1    5.20    3.10 
  18  12  -1    0.90    2.60 
 -18 -12   1   17.50    6.00 
 -18 -12   1    7.30    3.20 
  17  12  -1   32.70    5.70 
 -17 -12   1   17.20    5.40 
 -17 -12   1   29.80    5.00 
  16  12  -1    0.80    2.30 
 -16 -12   1   -1.70    1.90 
 -16 -12   1   -5.80    3.30 
  15  12  -1    2.00    2.20 
 -15 -12   1   -1.30    3.80 
 -15 -12   1    3.80    2.00 
  14  12  -1   41.30    6.10 
 -14 -12   1   45.10    5.20 
 -14 -12   1   44.90    6.90 
  13  12  -1   71.29    7.90 
 -13 -12   1   78.49    5.80 
 -13 -12   1   64.49    7.90 
  12  12  -1    3.00    2.60 
 -12 -12   1    6.00    3.80 
 -12 -12   1    7.40    2.30 
  11  12  -1   22.00    4.50 
 -11 -12   1   21.80    3.40 
 -11 -12   1   21.50    4.70 
  10  12  -1    1.20    1.90 
 -10 -12   1    1.70    1.60 
 -10 -12   1   -3.10    2.60 
   9  12  -1   51.69    6.40 
  -9 -12   1   65.19    4.70 
  -9 -12   1   72.29    6.70 
   8  12  -1    4.00    2.20 
  -8 -12   1    3.10    2.90 
  -8 -12   1    2.50    1.50 
   7  12  -1   38.30    5.20 
  -7 -12   1   41.20    3.50 
  -7 -12   1   37.90    5.50 
   6  12  -1   94.59    7.20 
  -6 -12   1   97.59    7.50 
  -6 -12   1   85.59    5.20 
   5  12  -1   95.59    7.20 
  -5 -12   1   92.19    7.40 
  -5 -12   1   91.39    5.20 
   4  12  -1 1227.18   43.80 
  -4 -12   1 1214.68   40.80 
  -4 -12   1 1180.18   43.40 
   3  12  -1  132.99    8.40 
  -3 -12   1  119.39    6.30 
  -3 -12   1  131.19    8.70 
   2  12  -1  661.43   25.90 
  -2 -12   1  673.53   23.50 
  -2 -12   1  631.04   25.70 
   1  12  -1  109.29    7.30 
  -1 -12   1  107.49    7.50 
   0  12  -1   36.80    2.60 
   0  12  -1   36.30    4.50 
   0 -12   1   30.80    4.70 
  -1  12  -1  111.29    5.30 
  -1  12  -1  107.59    7.10 
   1 -12   1  114.09    7.60 
  -2  12  -1  688.23   26.00 
   2 -12   1  668.03   26.30 
  -3  12  -1  132.69    7.80 
   3 -12   1  132.29    8.40 
  -4  12  -1 1241.58   41.20 
  -4  12  -1 1214.78   43.10 
   4 -12   1 1223.08   43.50 
  -5  12  -1   89.39    5.10 
  -5  12  -1   94.79    6.10 
   5 -12   1   93.89    6.70 
  -6  12  -1  103.59    5.60 
  -6  12  -1   91.39    6.10 
   6 -12   1   90.19    6.70 
  -7  12  -1   40.80    3.60 
  -7  12  -1   41.70    4.60 
   7 -12   1   46.50    5.40 
  -8  12  -1    3.40    1.50 
  -8  12  -1    4.00    1.80 
   8 -12   1    6.20    2.50 
  -9  12  -1   68.69    5.00 
  -9  12  -1   60.99    4.70 
   9 -12   1   68.79    5.60 
 -10  12  -1    1.30    1.50 
 -10  12  -1   -0.10    1.20 
  10 -12   1   -1.00    1.60 
 -11  12  -1   25.90    4.00 
  11 -12   1   28.80    4.30 
 -12  12  -1    4.80    2.10 
  12 -12   1   11.50    2.90 
 -13  12  -1   71.09    6.20 
  13 -12   1   81.99    6.10 
 -14  12  -1   41.80    5.40 
  14 -12   1   51.89    4.90 
 -15  12  -1    1.10    2.20 
  15 -12   1    0.60    1.70 
 -16  12  -1   -0.30    2.20 
  16 -12   1   -0.50    1.50 
 -17  12  -1   37.90    6.00 
  17 -12   1   23.70    3.90 
 -18  12  -1    1.60    2.90 
  18 -12   1    2.60    1.90 
 -19  12  -1    9.30    3.90 
  19 -12   1    1.30    1.90 
 -20  12  -1    2.50    2.60 
  20 -12   1    2.90    1.90 
 -21  12  -1    7.60    3.70 
  21 -12   1   12.10    3.00 
 -22  12  -1   21.30    5.10 
  22 -12   1   24.60    4.10 
 -23  12  -1    0.50    2.60 
  23 -12   1    2.10    1.80 
 -24  12  -1   10.90    4.20 
  24 -12   1   16.00    3.50 
 -25  12  -1    9.30    4.20 
  25 -12   1    4.90    2.40 
 -26  12  -1   22.10    5.50 
  26 -12   1   24.20    4.30 
 -27  12  -1    3.60    3.80 
  27 -12   1    4.00    2.50 
 -28  12  -1    6.10    4.10 
  28 -12   1    7.90    3.00 
 -29  12  -1    9.40    5.00 
  29 -12   1   10.00    3.30 
 -30  12  -1    3.90    4.00 
 -31 -11   1    4.00    4.40 
 -31 -11   1    7.80    6.70 
 -30 -11   1   11.10    6.90 
 -30 -11   1    9.90    5.30 
 -29 -11   1    6.60    6.00 
 -29 -11   1    6.00    4.90 
  28  11  -1   18.50    5.00 
 -28 -11   1   24.10    6.60 
 -28 -11   1   17.00    7.00 
  27  11  -1    0.40    2.40 
 -27 -11   1    6.90    6.10 
 -27 -11   1    2.20    3.80 
  26  11  -1    2.90    2.80 
 -26 -11   1   -1.40    3.10 
 -26 -11   1    6.10    5.30 
  25  11  -1   -1.80    2.10 
 -25 -11   1    5.50    5.30 
 -25 -11   1   -0.10    3.10 
  24  11  -1    1.70    2.40 
 -24 -11   1    1.60    4.90 
 -24 -11   1    4.90    4.00 
  23  11  -1    6.10    3.30 
 -23 -11   1    4.40    3.50 
 -23 -11   1   13.10    6.40 
  22  11  -1    5.90    3.10 
 -22 -11   1    5.40    3.70 
 -22 -11   1   16.70    6.30 
  21  11  -1    1.10    1.90 
 -21 -11   1    7.20    5.40 
 -21 -11   1    1.00    3.10 
 -20 -11   1   51.69    8.70 
 -20 -11   1   62.69    7.70 
  19  11  -1   48.90    6.80 
 -19 -11   1   51.29    6.70 
 -19 -11   1   47.60    7.80 
  18  11  -1   60.99    7.60 
 -18 -11   1   53.39    6.80 
 -18 -11   1   56.19    8.60 
  17  11  -1    4.40    3.00 
 -17 -11   1   -1.60    1.90 
 -17 -11   1   10.40    4.80 
  16  11  -1   30.80    5.40 
 -16 -11   1   26.90    4.40 
 -16 -11   1   11.90    5.30 
  15  11  -1   56.89    7.20 
 -15 -11   1   65.39    5.70 
 -15 -11   1   66.69    8.40 
  14  11  -1  242.88   13.20 
 -14 -11   1  218.78   13.50 
 -14 -11   1  219.28   11.20 
  13  11  -1   22.00    4.50 
 -13 -11   1   22.30    3.60 
 -13 -11   1   36.30    5.70 
  12  11  -1   89.69    7.40 
 -12 -11   1   98.49    8.00 
 -12 -11   1   93.99    6.20 
  11  11  -1    2.10    2.30 
 -11 -11   1    5.30    1.90 
 -11 -11   1    0.40    2.80 
  10  11  -1   12.40    3.20 
 -10 -11   1   14.80    4.10 
 -10 -11   1    9.00    2.20 
   9  11  -1   -1.80    1.40 
  -9 -11   1   -0.10    1.20 
  -9 -11   1    0.00    2.30 
   8  11  -1   -0.20    1.40 
  -8 -11   1   -0.80    1.00 
  -8 -11   1    2.10    2.90 
   7  11  -1   12.80    3.20 
  -7 -11   1   10.40    2.10 
  -7 -11   1   11.10    3.60 
   6  11  -1    4.90    2.10 
  -6 -11   1    7.40    3.00 
  -6 -11   1    5.90    1.70 
   5  11  -1  338.87   15.40 
  -5 -11   1  331.67   12.90 
  -5 -11   1  325.87   15.20 
   4  11  -1   17.90    3.40 
  -4 -11   1   15.40    2.30 
  -4 -11   1   19.10    3.90 
   3  11  -1  762.02   28.90 
  -3 -11   1  758.22   26.20 
  -3 -11   1  746.63   28.60 
   2  11  -1   34.50    4.50 
  -2 -11   1   32.40    2.90 
  -2 -11   1   45.30    5.60 
   1  11  -1  810.42   30.00 
  -1 -11   1  817.72   27.90 
  -1 -11   1  782.52   30.00 
   0  11  -1    0.70    1.30 
   0  11  -1    0.30    0.60 
   0 -11   1    5.60    2.80 
  -1  11  -1  825.52   27.60 
  -1  11  -1  793.92   29.90 
   1 -11   1  824.62   30.30 
  -2  11  -1   32.30    4.00 
   2 -11   1   39.30    4.90 
  -3  11  -1  787.02   29.10 
   3 -11   1  796.02   29.50 
  -4  11  -1   18.50    3.10 
  -4  11  -1   18.10    2.40 
   4 -11   1    9.40    3.00 
  -5  11  -1  334.07   14.10 
  -5  11  -1  342.47   13.20 
   5 -11   1  338.77   14.90 
  -6  11  -1    4.20    1.40 
  -6  11  -1    7.00    2.10 
   6 -11   1    3.50    2.40 
  -7  11  -1    6.70    2.10 
  -7  11  -1   13.90    2.40 
   7 -11   1   11.40    2.90 
  -8  11  -1    1.00    1.20 
  -8  11  -1   -0.20    1.10 
   8 -11   1   -1.60    1.50 
  -9  11  -1    1.10    1.30 
  -9  11  -1    0.40    1.10 
   9 -11   1    2.30    1.90 
 -10  11  -1   17.20    3.10 
  10 -11   1   17.80    3.40 
 -11  11  -1    1.40    1.50 
  11 -11   1    3.40    2.00 
 -12  11  -1   96.19    6.70 
  12 -11   1   96.09    6.50 
 -13  11  -1   28.20    4.40 
  13 -11   1   28.60    4.00 
 -14  11  -1  212.98   11.90 
  14 -11   1  227.48   11.00 
 -15  11  -1   66.89    7.30 
  15 -11   1   59.19    5.00 
 -16  11  -1   27.20    4.90 
  16 -11   1   26.10    4.10 
 -17  11  -1   11.30    3.60 
  17 -11   1    5.50    2.30 
 -18  11  -1   62.99    7.80 
  18 -11   1   59.79    5.20 
 -19  11  -1   44.10    6.50 
  19 -11   1   49.60    5.50 
 -20  11  -1   45.70    6.70 
  20 -11   1   64.99    5.40 
 -21  11  -1    3.70    3.10 
  21 -11   1    7.20    2.50 
 -22  11  -1    7.20    3.30 
  22 -11   1    5.40    2.30 
 -23  11  -1    8.30    3.90 
  23 -11   1    7.00    2.30 
 -24  11  -1    4.10    3.10 
  24 -11   1    1.10    1.90 
 -25  11  -1    4.80    3.40 
  25 -11   1   -0.90    1.50 
 -26  11  -1   -3.00    2.80 
  26 -11   1    2.10    2.10 
 -27  11  -1   -0.50    2.70 
  27 -11   1   -0.20    1.90 
 -28  11  -1   10.60    4.40 
  28 -11   1   19.50    4.00 
 -29  11  -1    6.50    4.30 
  29 -11   1    3.00    2.30 
 -30  11  -1   12.90    5.70 
  30 -11   1   14.70    4.10 
 -31  11  -1    7.30    4.10 
 -31 -10   1   -5.50    4.40 
 -31 -10   1   -0.40    3.90 
 -30 -10   1   10.20    6.30 
 -30 -10   1   22.70    6.60 
 -29 -10   1    7.10    5.80 
 -29 -10   1    1.70    4.60 
  28  10  -1   26.80    5.50 
 -28 -10   1   37.30    8.70 
 -28 -10   1   32.90    7.20 
  27  10  -1   -1.10    2.60 
 -27 -10   1    1.20    5.00 
 -27 -10   1   -3.90    2.80 
  26  10  -1   39.00    6.30 
 -26 -10   1   43.90    7.50 
 -26 -10   1   50.29    9.30 
  25  10  -1   15.00    4.40 
 -25 -10   1   19.20    5.40 
 -25 -10   1   15.80    6.40 
  24  10  -1    8.40    3.60 
 -24 -10   1    6.80    3.80 
 -24 -10   1   12.20    6.10 
  23  10  -1    3.70    2.70 
 -23 -10   1    5.70    5.20 
 -23 -10   1    7.10    4.00 
  22  10  -1   39.30    6.30 
 -22 -10   1   47.00    8.30 
 -22 -10   1   47.60    7.20 
  21  10  -1   26.40    5.20 
 -21 -10   1   34.30    7.20 
 -21 -10   1   19.50    4.90 
  20  10  -1   44.70    6.40 
 -20 -10   1   55.29    7.30 
 -20 -10   1   49.70    8.00 
 -19 -10   1   30.10    6.80 
 -19 -10   1   23.00    4.80 
  18  10  -1   -0.70    1.70 
 -18 -10   1    1.40    4.20 
 -18 -10   1   -1.10    2.30 
  17  10  -1  100.79    8.00 
 -17 -10   1  105.19    9.80 
 -17 -10   1   97.29    7.60 
  16  10  -1   53.49    6.60 
 -16 -10   1   52.79    6.10 
 -16 -10   1   62.19    8.10 
  15  10  -1    2.50    2.20 
 -15 -10   1    4.60    2.30 
 -15 -10   1    2.10    3.80 
  14  10  -1    1.60    1.90 
 -14 -10   1    1.80    1.90 
 -14 -10   1   -4.50    2.40 
  13  10  -1   62.79    7.10 
 -13 -10   1   63.29    5.20 
 -13 -10   1   63.79    7.60 
  12  10  -1   11.40    3.00 
 -12 -10   1    8.20    3.70 
 -12 -10   1    8.90    2.40 
  11  10  -1    2.30    2.20 
 -11 -10   1    2.30    1.60 
 -11 -10   1    5.00    3.00 
  10  10  -1  462.75   20.20 
 -10 -10   1  470.35   20.20 
 -10 -10   1  463.65   18.00 
   9  10  -1   16.70    3.80 
  -9 -10   1   25.70    4.40 
  -9 -10   1   24.30    3.10 
   8  10  -1  305.97   14.70 
  -8 -10   1  315.87   14.70 
  -8 -10   1  312.17   12.60 
   7  10  -1    3.40    2.00 
  -7 -10   1    5.30    2.60 
  -7 -10   1    5.20    1.60 
   6  10  -1  151.18    8.90 
  -6 -10   1  153.68    7.00 
  -6 -10   1  140.79    8.70 
   5  10  -1    6.60    2.20 
  -5 -10   1    3.70    1.40 
  -5 -10   1    7.80    3.10 
   4  10  -1  540.15   21.60 
  -4 -10   1  543.75   19.30 
  -4 -10   1  535.35   21.50 
   3  10  -1  108.69    6.90 
  -3 -10   1   96.19    5.10 
  -3 -10   1   96.49    6.80 
   2  10  -1  133.09    7.90 
  -2 -10   1  130.49    8.00 
  -2 -10   1  136.59    6.30 
   1  10  -1  133.69    7.90 
  -1 -10   1  144.39    6.60 
  -1 -10   1  149.88    8.50 
   0  10  -1   38.90    2.50 
   0  10  -1   45.00    4.80 
   0 -10   1   37.90    4.70 
  -1  10  -1  162.58    8.30 
  -1  10  -1  153.18    6.40 
   1 -10   1  149.29    8.50 
  -2  10  -1  143.89    7.70 
   2 -10   1  138.29    8.20 
  -3  10  -1   93.79    6.10 
  -3  10  -1  104.89    5.00 
   3 -10   1  116.29    7.00 
  -4  10  -1  565.24   19.80 
  -4  10  -1  553.04   21.00 
   4 -10   1  547.25   21.50 
  -5  10  -1    7.70    1.70 
  -5  10  -1    3.50    1.60 
   5 -10   1    3.60    2.30 
  -6  10  -1  160.68    7.40 
  -6  10  -1  149.29    7.70 
   6 -10   1  154.08    8.40 
  -7  10  -1    4.00    1.40 
  -7  10  -1    5.30    1.70 
   7 -10   1    6.80    2.20 
  -8  10  -1  311.67   13.00 
  -8  10  -1  296.97   12.50 
   8 -10   1  322.97   13.70 
  -9  10  -1   23.20    3.40 
   9 -10   1   20.10    3.40 
 -10  10  -1  490.35   19.50 
  10 -10   1  487.65   19.30 
 -11  10  -1    4.40    2.00 
  11 -10   1    3.90    1.80 
 -12  10  -1    7.00    2.50 
  12 -10   1    5.50    2.00 
 -13  10  -1   65.69    5.60 
  13 -10   1   60.19    4.80 
 -14  10  -1    1.80    2.00 
  14 -10   1    1.30    1.50 
 -15  10  -1    9.10    3.10 
  15 -10   1    7.60    2.20 
 -16  10  -1   49.00    6.30 
  16 -10   1   47.70    4.40 
 -17  10  -1   81.89    7.40 
  17 -10   1   82.49    5.90 
 -18  10  -1   -1.90    1.90 
  18 -10   1    2.80    1.80 
 -19  10  -1   30.10    5.40 
  19 -10   1   30.90    4.20 
 -20  10  -1   37.10    6.10 
  20 -10   1   48.00    4.60 
 -21  10  -1   24.70    5.20 
  21 -10   1   28.00    4.30 
 -22  10  -1   43.80    6.70 
  22 -10   1   45.60    5.40 
 -23  10  -1    9.00    4.00 
  23 -10   1    7.50    2.50 
 -24  10  -1   10.50    4.00 
  24 -10   1   13.50    3.40 
 -25  10  -1   19.40    4.90 
  25 -10   1   20.20    3.90 
 -26  10  -1   41.60    7.20 
  26 -10   1   33.90    5.10 
 -27  10  -1    1.30    3.20 
  27 -10   1    2.20    2.10 
 -28  10  -1   22.40    6.10 
  28 -10   1   24.90    4.50 
 -29  10  -1    6.80    4.10 
  29 -10   1   13.00    3.40 
 -30  10  -1    9.80    4.60 
 -31  10  -1    2.30    3.90 
 -31  -9   1    3.30    5.30 
 -31  -9   1   -0.10    4.00 
 -30  -9   1    7.50    6.10 
 -30  -9   1   10.30    5.40 
 -29  -9   1   40.10    8.80 
 -29  -9   1   51.39    9.00 
  28   9  -1    3.00    2.80 
 -28  -9   1    6.40    4.50 
 -28  -9   1    0.00    4.60 
  27   9  -1    9.40    3.70 
 -27  -9   1   18.10    5.60 
 -27  -9   1   22.90    6.80 
  26   9  -1    3.30    2.70 
 -26  -9   1    2.80    3.60 
 -26  -9   1    0.80    4.40 
  25   9  -1    9.90    4.00 
 -25  -9   1   13.30    4.70 
 -25  -9   1   24.20    6.80 
  24   9  -1   -1.40    2.10 
 -24  -9   1    0.30    2.60 
 -24  -9   1    4.10    4.50 
  23   9  -1   59.79    7.30 
 -23  -9   1   55.89    8.20 
 -23  -9   1   55.39    9.10 
  22   9  -1    3.70    2.70 
 -22  -9   1    3.50    4.50 
 -22  -9   1    1.70    2.90 
  21   9  -1  101.89    8.20 
 -21  -9   1   92.49    9.80 
 -21  -9   1   98.89    9.80 
  20   9  -1   -1.40    1.90 
 -20  -9   1   -0.90    3.40 
 -20  -9   1   -3.90    2.00 
  19   9  -1   35.00    5.40 
 -19  -9   1   48.20    7.70 
 -19  -9   1   43.50    6.20 
 -18  -9   1   79.49    9.30 
 -18  -9   1   50.89    6.40 
 -17  -9   1   52.89    7.30 
 -17  -9   1   51.29    6.40 
  16   9  -1   41.40    5.60 
 -16  -9   1   49.30    5.90 
 -16  -9   1   56.69    7.60 
  15   9  -1   37.40    5.30 
 -15  -9   1   32.30    4.70 
 -15  -9   1   37.10    6.10 
  14   9  -1   68.79    6.10 
 -14  -9   1   64.59    5.50 
 -14  -9   1   55.69    7.10 
  13   9  -1   10.50    3.10 
 -13  -9   1   13.20    4.10 
 -13  -9   1   10.80    2.60 
  12   9  -1   17.50    3.60 
 -12  -9   1   14.30    3.00 
 -12  -9   1   20.10    4.40 
  11   9  -1  279.07   13.40 
 -11  -9   1  250.67   11.50 
 -11  -9   1  264.07   13.50 
  10   9  -1   22.70    4.00 
 -10  -9   1   19.30    4.00 
 -10  -9   1   22.50    3.10 
   9   9  -1  297.87   14.00 
  -9  -9   1  276.47   11.90 
  -9  -9   1  298.57   14.00 
   8   9  -1    6.30    2.40 
  -8  -9   1    2.90    2.30 
  -8  -9   1    4.90    1.60 
   7   9  -1   -1.30    1.30 
  -7  -9   1    2.70    1.20 
  -7  -9   1   -2.60    1.90 
   6   9  -1  100.09    6.90 
  -6  -9   1  111.39    7.30 
  -6  -9   1  105.19    5.40 
   5   9  -1   27.00    3.80 
  -5  -9   1   25.10    4.00 
  -5  -9   1   26.00    2.40 
   4   9  -1   47.40    4.30 
  -4  -9   1   48.70    3.20 
  -4  -9   1   49.90    5.40 
   3   9  -1    0.70    1.20 
   3   9  -1    7.00    1.40 
  -3  -9   1    4.70    2.60 
  -3  -9   1    5.10    1.30 
   2   9  -1  128.99    5.60 
   2   9  -1  111.89    6.90 
  -2  -9   1  116.79    7.20 
  -2  -9   1  127.29    5.70 
   1   9  -1    5.50    1.40 
   1   9  -1    3.40    1.60 
  -1  -9   1    9.20    2.70 
  -1  -9   1    5.20    1.30 
   0   9  -1    0.00    0.50 
   0   9  -1    0.70    1.10 
   0  -9   1   -0.20    1.90 
  -1   9  -1    6.30    1.10 
  -1   9  -1   18.00    2.70 
   1  -9   1    4.90    2.40 
  -2   9  -1  115.49    6.60 
   2  -9   1  120.29    7.00 
  -3   9  -1    6.20    1.90 
  -3   9  -1    5.50    1.20 
   3  -9   1    3.10    2.00 
  -4   9  -1   48.60    3.80 
  -4   9  -1   45.50    3.00 
   4  -9   1   44.60    4.40 
  -5   9  -1   29.50    3.30 
  -5   9  -1   27.40    2.50 
   5  -9   1   24.10    3.60 
  -6   9  -1  105.99    5.60 
  -6   9  -1  111.69    5.90 
   6  -9   1  100.39    6.30 
  -7   9  -1    0.50    0.90 
  -7   9  -1   -0.10    0.90 
   7  -9   1    1.30    1.70 
  -8   9  -1    7.40    1.70 
  -8   9  -1    7.70    2.00 
   8  -9   1    8.30    2.40 
  -9   9  -1  277.97   12.40 
   9  -9   1  292.87   12.50 
 -10   9  -1   19.20    3.30 
  10  -9   1   28.40    3.70 
 -11   9  -1  253.57   12.00 
  11  -9   1  246.98   11.20 
 -12   9  -1   20.60    3.60 
  12  -9   1   22.30    3.30 
 -13   9  -1   16.50    3.50 
  13  -9   1   14.70    2.80 
 -14   9  -1   61.19    5.60 
  14  -9   1   62.29    4.70 
 -15   9  -1   31.30    4.90 
  15  -9   1   37.60    3.70 
 -16   9  -1   39.60    5.60 
  16  -9   1   49.00    4.30 
 -17   9  -1   48.30    6.00 
  17  -9   1   42.10    4.10 
 -18   9  -1   74.89    6.90 
  18  -9   1   68.19    5.30 
 -19   9  -1   28.70    5.40 
  19  -9   1   43.30    4.20 
 -20   9  -1    0.60    2.20 
  20  -9   1   -1.00    1.40 
 -21   9  -1   97.89    8.60 
  21  -9   1   80.79    6.10 
 -22   9  -1    1.90    2.70 
  22  -9   1    2.80    1.90 
 -23   9  -1   46.40    7.20 
  23  -9   1   51.49    5.00 
 -24   9  -1    2.70    3.10 
  24  -9   1   -0.20    1.40 
 -25   9  -1   14.60    4.60 
  25  -9   1   12.90    3.30 
 -26   9  -1    0.90    2.90 
  26  -9   1    4.10    2.30 
 -27   9  -1   11.90    4.60 
  27  -9   1   19.00    3.80 
 -28   9  -1    7.70    6.70 
 -29   9  -1   45.40    8.30 
 -30   9  -1    7.50    4.50 
 -31   9  -1   -3.70    2.70 
 -31  -8   1   -1.20    3.10 
 -31  -8   1    4.10    4.50 
 -30  -8   1   -1.40    4.00 
 -30  -8   1    2.30    4.70 
 -29  -8   1    2.60    4.60 
 -29  -8   1    1.00    4.00 
  28   8  -1   15.20    4.60 
 -28  -8   1    4.50    5.50 
 -28  -8   1    4.50    3.90 
  27   8  -1    3.00    2.80 
 -27  -8   1    8.90    5.70 
 -27  -8   1    6.90    4.00 
  26   8  -1   53.29    7.10 
 -26  -8   1   74.89    9.90 
 -26  -8   1   59.09    9.10 
  25   8  -1   70.79    8.00 
 -25  -8   1   78.69   10.20 
 -25  -8   1   67.59    8.90 
  24   8  -1   79.29    7.30 
 -24  -8   1   72.59    9.10 
 -24  -8   1   80.89   10.30 
  23   8  -1    9.70    3.20 
 -23  -8   1   16.60    5.70 
 -23  -8   1   14.40    4.50 
  22   8  -1  246.28   13.50 
 -22  -8   1  242.88   15.70 
 -22  -8   1  243.08   14.50 
  21   8  -1  154.28    9.90 
 -21  -8   1  144.89   11.80 
 -21  -8   1  142.99   10.50 
  20   8  -1   90.99    7.40 
 -20  -8   1   90.09   10.10 
 -20  -8   1   83.99    7.80 
  19   8  -1  144.99    9.30 
 -19  -8   1  132.89    9.60 
 -19  -8   1  136.49   11.00 
  18   8  -1    5.50    2.40 
 -18  -8   1   -0.10    3.40 
 -18  -8   1   10.90    3.40 
  17   8  -1   18.30    3.80 
 -17  -8   1   21.80    5.30 
 -17  -8   1   12.20    3.60 
 -16  -8   1  153.08    9.50 
 -16  -8   1  178.58   11.20 
  15   8  -1    3.10    1.50 
 -15  -8   1    3.90    2.10 
 -15  -8   1    3.80    3.00 
  14   8  -1    9.40    2.80 
 -14  -8   1    5.50    2.40 
 -14  -8   1    6.80    3.10 
  13   8  -1   33.40    4.70 
 -13  -8   1   47.00    6.40 
 -13  -8   1   45.30    5.00 
  12   8  -1    0.30    1.40 
 -12  -8   1    5.50    3.00 
 -12  -8   1    1.50    1.50 
  11   8  -1   33.80    4.60 
 -11  -8   1   23.10    4.50 
 -11  -8   1   31.40    3.80 
  10   8  -1  549.95   22.30 
 -10  -8   1  552.24   22.60 
 -10  -8   1  567.44   20.80 
   9   8  -1   35.20    4.70 
  -9  -8   1   31.40    4.80 
  -9  -8   1   37.30    3.30 
   8   8  -1  681.13   26.50 
  -8  -8   1  707.73   24.60 
  -8  -8   1  695.83   26.50 
   7   8  -1   -0.60    1.20 
  -7  -8   1    1.40    1.00 
  -7  -8   1    0.00    2.00 
   6   8  -1   48.40    4.40 
  -6  -8   1   53.09    4.80 
  -6  -8   1   50.09    3.30 
   5   8  -1  304.87   13.50 
  -5  -8   1  297.27   13.20 
  -5  -8   1  313.57   11.60 
   4   8  -1   73.09    5.20 
   4   8  -1   69.99    3.60 
  -4  -8   1   72.29    3.80 
  -4  -8   1   71.59    5.40 
   3   8  -1    9.60    2.40 
   3   8  -1    9.30    1.40 
  -3  -8   1   12.40    1.70 
  -3  -8   1    7.80    2.60 
   2   8  -1    0.40    0.70 
   2   8  -1    0.10    1.10 
  -2  -8   1    2.20    1.90 
  -2  -8   1    0.10    0.70 
   1   8  -1  126.09    5.50 
   1   8  -1  118.89    6.80 
  -1  -8   1  124.49    5.50 
  -1  -8   1  121.59    7.10 
   0   8  -1   76.49    4.00 
   0   8  -1   68.99    4.80 
   0   8  -1   69.29    3.40 
   0  -8   1   79.19    5.40 
  -1   8  -1  118.59    6.50 
  -1   8  -1  119.49    6.20 
   1  -8   1  127.99    6.90 
  -2   8  -1   -0.30    1.00 
  -2   8  -1    0.00    0.20 
   2  -8   1    0.60    2.00 
  -3   8  -1    8.90    2.00 
  -3   8  -1   10.70    1.50 
   3  -8   1    9.90    2.60 
  -4   8  -1   73.59    3.90 
  -4   8  -1   73.59    4.50 
   4  -8   1   68.69    5.00 
  -5   8  -1  322.37   12.20 
  -5   8  -1  312.17   12.60 
   5  -8   1  323.77   13.20 
  -6   8  -1   48.80    3.50 
  -6   8  -1   53.79    3.60 
   6  -8   1   43.80    3.90 
  -7   8  -1    3.00    1.20 
  -7   8  -1    1.60    1.00 
   7  -8   1    1.20    1.60 
  -8   8  -1  737.83   26.00 
   8  -8   1  696.93   25.70 
  -9   8  -1   35.60    4.00 
   9  -8   1   31.60    3.60 
 -10   8  -1  554.14   21.60 
  10  -8   1  565.84   20.90 
 -11   8  -1   28.60    4.00 
  11  -8   1   29.70    3.60 
 -12   8  -1   -1.90    1.10 
  12  -8   1    0.10    1.10 
 -13   8  -1   32.30    4.70 
  13  -8   1   38.60    3.50 
 -14   8  -1    8.80    2.60 
  14  -8   1    8.70    2.20 
 -15   8  -1    3.90    2.30 
  15  -8   1    3.30    1.60 
 -16   8  -1  157.78   10.00 
  16  -8   1  167.28    8.50 
 -17   8  -1   19.60    4.20 
  17  -8   1   21.80    3.30 
 -18   8  -1    5.40    2.90 
  18  -8   1    9.50    2.40 
 -19   8  -1  133.89    9.60 
  19  -8   1  134.99    7.70 
 -20   8  -1   76.99    8.60 
  20  -8   1   90.69    6.20 
 -21   8  -1  122.79    9.90 
  21  -8   1  127.39    7.80 
 -22   8  -1  261.67   15.10 
  22  -8   1  231.88   12.00 
 -23   8  -1   13.50    4.70 
  23  -8   1   12.60    3.10 
 -24   8  -1   58.29    8.50 
  24  -8   1   80.39    6.30 
  24  -8   1   78.09    6.80 
 -25   8  -1   65.29    8.70 
  25  -8   1   68.79    5.90 
 -26   8  -1   53.39    8.10 
  26  -8   1   62.49    5.70 
 -27   8  -1    7.10    4.10 
 -28   8  -1    8.00    4.50 
 -28   8  -1   11.30    5.10 
 -29   8  -1   -2.80    2.90 
 -29   8  -1    3.10    4.00 
 -30   8  -1   -5.90    2.40 
 -30   8  -1    3.60    5.40 
 -31   8  -1   -5.90    2.80 
 -32  -7   1   -2.50    3.90 
 -32  -7   1    0.20    4.30 
 -31  -7   1   -0.20    3.20 
 -31  -7   1    9.00    4.80 
 -30  -7   1    8.10    4.60 
 -30  -7   1   -0.10    2.60 
 -29  -7   1   -2.20    3.80 
 -29  -7   1    1.70    3.40 
 -28  -7   1    2.50    4.10 
 -28  -7   1    0.00    4.10 
  27   7  -1   -0.50    2.40 
 -27  -7   1    0.20    4.40 
 -27  -7   1   -2.60    2.70 
  26   7  -1   37.90    5.80 
 -26  -7   1   38.90    7.80 
 -26  -7   1   36.30    6.90 
  25   7  -1   16.70    4.10 
 -25  -7   1   22.60    5.60 
 -25  -7   1   15.70    6.00 
  24   7  -1    9.50    3.20 
 -24  -7   1   11.10    5.50 
 -24  -7   1   13.90    4.50 
  23   7  -1  102.29    8.00 
 -23  -7   1   98.59    9.30 
 -23  -7   1  126.49   11.20 
  22   7  -1   20.80    4.10 
 -22  -7   1   34.50    6.20 
 -22  -7   1   30.70    6.80 
  21   7  -1   80.29    6.80 
 -21  -7   1   78.69    8.60 
 -21  -7   1   79.39    9.90 
  20   7  -1   39.30    5.60 
 -20  -7   1   53.79    8.20 
 -20  -7   1   35.90    5.70 
  19   7  -1   30.10    4.80 
 -19  -7   1   26.40    5.00 
 -19  -7   1   22.00    5.70 
  18   7  -1    6.60    2.70 
 -18  -7   1   11.00    4.40 
 -18  -7   1    5.90    2.90 
  17   7  -1   22.60    4.10 
 -17  -7   1   23.90    4.30 
 -17  -7   1   36.80    6.30 
  16   7  -1   13.10    3.20 
 -16  -7   1   14.40    4.50 
 -16  -7   1    9.60    2.90 
  15   7  -1    9.00    2.40 
 -15  -7   1   15.70    3.40 
 -15  -7   1   22.50    4.90 
  14   7  -1   -0.20    0.80 
 -14  -7   1    0.50    1.70 
 -14  -7   1   -0.10    2.70 
  13   7  -1    1.40    1.30 
 -13  -7   1   -0.30    2.50 
 -13  -7   1   -1.90    1.30 
  12   7  -1   75.09    5.80 
 -12  -7   1   70.59    5.20 
 -12  -7   1   84.09    6.80 
  11   7  -1    0.80    1.40 
 -11  -7   1   -0.30    1.20 
 -11  -7   1    4.40    2.70 
  10   7  -1    1.30    1.50 
 -10  -7   1    3.70    1.50 
 -10  -7   1   -0.50    1.80 
   9   7  -1    2.20    1.70 
  -9  -7   1    4.30    2.30 
  -9  -7   1    3.10    1.30 
   8   7  -1    2.50    1.50 
  -8  -7   1    1.60    2.10 
  -8  -7   1    0.70    1.10 
   7   7  -1    1.80    1.50 
  -7  -7   1    1.80    2.20 
  -7  -7   1    2.30    1.10 
   6   7  -1   47.00    4.20 
  -6  -7   1   52.49    4.80 
  -6  -7   1   44.10    3.00 
   5   7  -1   15.00    2.70 
   5   7  -1   21.40    1.90 
  -5  -7   1   23.60    2.10 
  -5  -7   1   21.50    3.30 
   4   7  -1   84.69    5.50 
   4   7  -1   90.29    4.10 
  -4  -7   1   87.89    4.20 
  -4  -7   1   84.59    5.50 
   3   7  -1    2.10    1.30 
   3   7  -1    0.80    0.70 
  -3  -7   1    4.90    2.10 
  -3  -7   1    1.00    0.80 
   2   7  -1   42.60    3.70 
   2   7  -1   51.29    2.80 
  -2  -7   1   46.40    2.80 
  -2  -7   1   50.89    4.10 
   1   7  -1    1.90    1.30 
   1   7  -1    1.90    0.90 
  -1  -7   1   -0.30    1.90 
  -1  -7   1    0.10    0.70 
   0   7  -1    0.40    1.10 
   0   7  -1    1.10    0.60 
   0   7  -1    0.10    0.70 
   0  -7   1   -1.40    1.50 
  -1   7  -1    2.60    1.00 
  -1   7  -1    1.10    1.20 
   1  -7   1    2.30    1.70 
  -2   7  -1   51.99    3.70 
   2  -7   1   44.90    3.90 
  -3   7  -1   -0.80    0.80 
  -3   7  -1   -0.30    0.60 
   3  -7   1    0.30    1.70 
  -4   7  -1   85.99    4.40 
  -4   7  -1   91.99    4.90 
   4  -7   1   91.39    5.40 
  -5   7  -1   22.70    2.60 
  -5   7  -1   20.10    2.30 
   5  -7   1   26.50    3.20 
  -6   7  -1   45.80    3.10 
  -6   7  -1   41.70    3.10 
   6  -7   1   43.10    3.60 
  -7   7  -1    1.40    1.10 
   7  -7   1    0.40    1.50 
  -8   7  -1    3.80    1.70 
   8  -7   1    1.30    1.30 
  -9   7  -1    3.30    1.50 
   9  -7   1    2.20    1.40 
 -10   7  -1    1.50    1.40 
  10  -7   1    0.80    1.20 
 -11   7  -1   -0.80    1.10 
  11  -7   1    1.10    1.20 
 -12   7  -1   69.79    5.70 
  12  -7   1   74.59    4.80 
 -13   7  -1    0.60    1.50 
  13  -7   1    1.40    1.20 
 -14   7  -1    1.70    1.60 
  14  -7   1    1.40    1.30 
 -15   7  -1   13.70    3.10 
  15  -7   1   14.80    2.60 
 -16   7  -1   13.40    3.30 
  16  -7   1   12.10    2.50 
 -17   7  -1   32.60    5.20 
  17  -7   1   33.70    4.00 
 -18   7  -1    8.50    3.20 
  18  -7   1    9.00    2.30 
 -19   7  -1   24.90    5.00 
  19  -7   1   29.70    4.00 
 -20   7  -1   40.20    6.10 
  20  -7   1   50.59    4.50 
 -21   7  -1   64.19    8.00 
  21  -7   1   72.19    5.70 
 -22   7  -1   28.60    5.90 
  22  -7   1   21.10    3.90 
  22  -7   1   23.10    3.20 
 -23   7  -1  102.79    9.40 
  23  -7   1   99.89    7.30 
  23  -7   1  115.69    6.60 
 -24   7  -1   18.80    4.90 
  24  -7   1   17.90    3.40 
  24  -7   1   12.00    2.70 
 -25   7  -1   14.40    4.30 
  25  -7   1   15.30    3.40 
 -26   7  -1   36.60    6.60 
 -27   7  -1   -3.70    3.20 
 -27   7  -1   -1.00    2.70 
 -28   7  -1    1.90    3.80 
 -28   7  -1    5.70    4.20 
 -29   7  -1    3.30    4.10 
 -29   7  -1   10.10    4.50 
 -30   7  -1    4.00    4.10 
 -30   7  -1    6.10    4.60 
 -31   7  -1   13.30    5.40 
 -32   7  -1   -1.80    3.30 
 -32  -6   1    1.40    4.10 
 -32  -6   1   -6.50    4.40 
 -31  -6   1    1.50    4.10 
 -31  -6   1    5.10    5.30 
 -30  -6   1   -1.00    3.40 
 -30  -6   1   -3.10    2.90 
 -29  -6   1   -1.00    2.50 
 -29  -6   1   -5.50    3.20 
 -28  -6   1   -0.10    2.70 
 -28  -6   1   -2.20    3.20 
  27   6  -1    9.20    3.40 
 -27  -6   1   17.10    5.70 
 -27  -6   1   15.50    5.10 
  26   6  -1    0.40    2.10 
 -26  -6   1    0.20    2.60 
 -26  -6   1    7.90    4.90 
  25   6  -1   81.89    7.10 
 -25  -6   1   92.69   10.10 
 -25  -6   1  106.49   11.80 
  24   6  -1   28.70    4.90 
 -24  -6   1   35.80    7.10 
 -24  -6   1   39.30    6.50 
  23   6  -1    2.50    2.20 
 -23  -6   1    6.10    3.70 
 -23  -6   1    2.20    4.30 
  22   6  -1  281.47   14.20 
 -22  -6   1  278.77   15.70 
 -22  -6   1  296.67   17.10 
  21   6  -1  215.88   11.80 
 -21  -6   1  212.38   13.00 
 -21  -6   1  231.48   14.60 
  20   6  -1   31.90    4.90 
 -20  -6   1   32.40    5.80 
 -20  -6   1   39.90    7.20 
  19   6  -1   79.29    6.30 
 -19  -6   1   79.09    9.10 
 -19  -6   1   60.39    7.20 
  18   6  -1    5.20    2.40 
 -18  -6   1    7.50    3.80 
 -18  -6   1    4.50    2.80 
  17   6  -1   88.09    6.50 
 -17  -6   1   76.69    6.60 
 -17  -6   1   79.89    7.70 
  16   6  -1   15.20    3.20 
 -16  -6   1    9.10    2.80 
 -16  -6   1   11.30    4.00 
  15   6  -1    2.30    1.70 
 -15  -6   1   -0.80    1.50 
 -15  -6   1    0.90    2.80 
  14   6  -1  163.48    9.20 
 -14  -6   1  173.78    9.30 
 -14  -6   1  162.48   10.30 
  13   6  -1    1.50    1.20 
 -13  -6   1    5.40    2.00 
 -13  -6   1    8.60    3.30 
 -12  -6   1  232.08   10.60 
 -12  -6   1  213.38   11.60 
  11   6  -1   -0.40    1.10 
 -11  -6   1   -0.20    1.20 
 -11  -6   1   -0.80    2.20 
  10   6  -1    2.30    1.70 
 -10  -6   1    0.40    1.30 
 -10  -6   1   -2.20    1.50 
   9   6  -1   13.90    2.70 
  -9  -6   1   10.70    2.90 
  -9  -6   1   13.00    2.20 
   8   6  -1  157.48    8.40 
  -8  -6   1  163.08    8.80 
  -8  -6   1  168.78    7.50 
   7   6  -1    3.40    1.60 
  -7  -6   1   -1.70    1.60 
  -7  -6   1    1.50    1.00 
   6   6  -1   16.90    2.70 
  -6  -6   1   14.90    1.90 
  -6  -6   1   12.50    2.70 
   5   6  -1   34.60    3.80 
   5   6  -1   32.90    2.20 
  -5  -6   1   36.60    4.10 
  -5  -6   1   33.40    2.40 
   4   6  -1   71.49    3.40 
   4   6  -1   72.09    4.70 
  -4  -6   1   68.59    3.50 
  -4  -6   1   78.69    4.90 
   3   6  -1   44.00    2.40 
   3   6  -1   38.70    3.40 
  -3  -6   1   43.20    3.60 
  -3  -6   1   43.40    2.50 
   2   6  -1   49.50    2.60 
   2   6  -1   46.00    3.60 
  -2  -6   1   50.99    2.70 
  -2  -6   1   45.00    3.70 
   1   6  -1   44.90    3.40 
   1   6  -1   46.10    2.50 
  -1  -6   1   45.30    2.50 
  -1  -6   1   43.80    3.50 
   0   6  -1  278.67   11.20 
   0   6  -1  286.67   10.30 
   0   6  -1  280.77    9.80 
   0  -6   1  290.07   11.50 
  -1   6  -1   37.50    3.00 
   1  -6   1   39.90    2.10 
   1  -6   1   41.10    3.20 
  -2   6  -1   39.10    2.40 
  -2   6  -1   54.19    3.40 
   2  -6   1   51.59    3.70 
   2  -6   1   49.90    2.50 
  -3   6  -1   40.50    2.90 
  -3   6  -1   39.10    2.40 
   3  -6   1   36.90    3.30 
  -4   6  -1   70.19    4.00 
  -4   6  -1   71.19    3.80 
   4  -6   1   74.09    4.50 
  -5   6  -1   35.50    2.60 
  -5   6  -1   37.90    2.80 
   5  -6   1   36.30    3.20 
  -6   6  -1   18.40    2.40 
   6  -6   1   13.60    2.30 
  -7   6  -1    2.90    1.20 
   7  -6   1   -1.10    1.00 
  -8   6  -1  169.68    8.00 
   8  -6   1  158.58    7.40 
  -9   6  -1   14.40    2.60 
   9  -6   1   10.40    2.00 
 -10   6  -1   -2.10    0.90 
  10  -6   1    0.90    1.10 
 -11   6  -1    1.40    1.40 
  11  -6   1    0.00    1.10 
 -12   6  -1  228.38   11.40 
  12  -6   1  236.28   10.00 
 -13   6  -1    8.40    2.70 
  13  -6   1    4.40    1.50 
 -14   6  -1  167.48    9.70 
  14  -6   1  161.98    7.90 
 -15   6  -1    1.00    1.60 
  15  -6   1    0.10    1.00 
 -16   6  -1    6.80    2.50 
  16  -6   1   14.20    2.60 
 -17   6  -1   74.59    6.70 
  17  -6   1   74.79    5.20 
 -18   6  -1    7.60    2.80 
  18  -6   1   14.30    2.80 
 -19   6  -1   63.29    7.40 
  19  -6   1   63.99    5.20 
 -20   6  -1   29.10    5.70 
  20  -6   1   27.20    3.90 
 -21   6  -1  215.18   13.50 
  21  -6   1  229.88   10.10 
  21  -6   1  199.48   10.70 
 -22   6  -1  267.97   15.80 
  22  -6   1  285.57   13.40 
  22  -6   1  287.27   12.30 
 -23   6  -1   -1.00    2.30 
  23  -6   1    3.30    2.00 
  23  -6   1    5.40    2.10 
 -24   6  -1   27.80    5.70 
  24  -6   1   30.40    4.00 
  24  -6   1   29.10    4.30 
 -25   6  -1   97.99   11.00 
 -26   6  -1   -1.90    3.40 
 -26   6  -1   -1.40    2.70 
 -27   6  -1   11.30    4.80 
 -27   6  -1   10.00    4.80 
 -28   6  -1   -2.90    2.70 
 -28   6  -1   -3.50    3.90 
 -29   6  -1   -3.80    2.60 
 -29   6  -1    3.10    3.70 
 -30   6  -1    0.00    3.10 
 -30   6  -1    4.50    4.30 
 -31   6  -1   -1.80    3.80 
 -32   6  -1    0.80    3.60 
 -32  -5   1    6.60    5.10 
 -32  -5   1   -1.20    4.70 
 -31  -5   1   31.10    7.50 
 -31  -5   1   24.60    7.30 
 -30  -5   1   -1.70    4.50 
 -30  -5   1   -1.40    3.40 
 -29  -5   1   -1.80    3.40 
 -29  -5   1   -1.80    2.80 
 -28  -5   1   -0.50    2.30 
 -28  -5   1   -0.40    3.00 
  27   5  -1   14.10    3.90 
 -27  -5   1   21.20    5.80 
  26   5  -1   31.20    5.10 
 -26  -5   1   11.00    4.50 
 -26  -5   1   35.20    6.50 
  25   5  -1   42.50    5.70 
 -25  -5   1   32.10    6.20 
 -25  -5   1   51.89    8.50 
  24   5  -1  110.99    7.70 
 -24  -5   1   70.69    8.80 
 -24  -5   1  106.69   10.40 
  23   5  -1    1.60    1.90 
 -23  -5   1    2.80    3.10 
 -23  -5   1    1.30    3.90 
  22   5  -1    6.60    2.60 
 -22  -5   1   15.80    5.30 
 -22  -5   1    9.40    4.10 
  21   5  -1   26.70    4.40 
 -21  -5   1   24.20    6.30 
 -21  -5   1   22.60    5.00 
  20   5  -1    7.80    2.80 
 -20  -5   1    1.70    2.90 
 -20  -5   1    8.60    4.50 
  19   5  -1   14.90    3.40 
 -19  -5   1   16.90    4.80 
 -19  -5   1   22.20    4.40 
  18   5  -1  127.19    8.10 
 -18  -5   1  126.09    9.00 
 -18  -5   1  141.89   10.40 
  17   5  -1    3.00    1.80 
 -17  -5   1    2.70    2.20 
 -17  -5   1    5.60    3.60 
  16   5  -1   36.40    4.60 
 -16  -5   1   27.40    5.10 
 -16  -5   1   29.50    4.70 
  15   5  -1  199.58   10.00 
 -15  -5   1  186.28   11.30 
 -15  -5   1  180.38   10.20 
  14   5  -1    2.70    1.70 
 -14  -5   1    0.70    1.50 
 -14  -5   1    6.80    3.20 
  13   5  -1  429.86   18.00 
 -13  -5   1  445.96   18.20 
 -13  -5   1  460.05   19.50 
  12   5  -1   20.90    3.40 
 -12  -5   1   24.70    3.60 
 -12  -5   1   26.90    4.60 
 -11  -5   1  868.81   32.40 
 -11  -5   1  884.71   31.30 
 -10  -5   1    7.10    1.90 
 -10  -5   1    6.50    2.40 
   9   5  -1   82.89    5.60 
  -9  -5   1  103.39    5.50 
  -9  -5   1  100.89    6.60 
   8   5  -1   18.60    2.80 
  -8  -5   1   22.20    3.60 
  -8  -5   1   20.10    2.40 
   7   5  -1    7.70    1.90 
  -7  -5   1   10.80    1.80 
  -7  -5   1    7.40    2.30 
   6   5  -1   44.10    3.60 
  -6  -5   1   37.10    2.70 
  -6  -5   1   44.80    3.80 
   5   5  -1    6.50    1.20 
   5   5  -1    7.50    1.80 
  -5  -5   1    6.80    2.10 
  -5  -5   1    4.00    1.10 
   4   5  -1   43.60    2.30 
   4   5  -1   41.90    3.40 
  -4  -5   1   40.90    2.40 
  -4  -5   1   38.10    3.30 
   3   5  -1    1.20    0.60 
   3   5  -1    0.60    0.90 
  -3  -5   1    0.80    0.60 
  -3  -5   1    0.80    1.10 
   2   5  -1   65.19    2.90 
   2   5  -1   58.49    3.80 
  -2  -5   1   63.19    2.90 
  -2  -5   1   65.59    3.90 
   1   5  -1  357.76   12.00 
   1   5  -1  355.26   13.20 
   1   5  -1  341.47   13.10 
  -1  -5   1  345.27   12.00 
  -1  -5   1  353.06   13.10 
  -1  -5   1  336.67   13.90 
   0   5  -1   -0.60    0.60 
   0   5  -1    0.30    0.30 
   0   5  -1   -0.60    0.40 
   0   5  -1    0.60    0.90 
   0  -5   1    1.10    1.20 
   0  -5   1    0.10    0.60 
  -1   5  -1  349.57   12.80 
  -1   5  -1  346.67   12.90 
   1  -5   1  344.57   11.70 
   1  -5   1  336.57   12.80 
   1  -5   1  347.57   12.90 
  -2   5  -1   62.39    2.90 
  -2   5  -1   63.29    3.50 
  -2   5  -1   62.79    3.70 
   2  -5   1   62.99    3.50 
   2  -5   1   62.59    3.70 
   2  -5   1   60.29    2.90 
  -3   5  -1    0.00    0.60 
  -3   5  -1    0.40    0.60 
  -3   5  -1    0.40    1.00 
   3  -5   1    1.40    0.90 
   3  -5   1    0.40    1.00 
   3  -5   1    1.80    0.60 
  -4   5  -1   41.00    2.70 
  -4   5  -1   41.90    2.70 
  -4   5  -1   39.70    3.00 
   4  -5   1   41.10    2.90 
   4  -5   1   44.50    2.80 
  -5   5  -1    5.90    1.30 
  -5   5  -1    6.50    1.20 
   5  -5   1    6.60    1.60 
   5  -5   1    5.90    1.30 
  -6   5  -1   42.80    3.20 
   6  -5   1   44.70    3.10 
   6  -5   1   44.00    3.00 
  -7   5  -1    6.80    1.60 
   7  -5   1    9.20    1.80 
  -8   5  -1   20.00    2.90 
   8  -5   1   20.20    2.40 
  -9   5  -1  100.09    6.00 
   9  -5   1   98.99    5.10 
 -10   5  -1    5.90    2.00 
  10  -5   1    6.70    1.60 
 -11   5  -1  874.11   31.80 
  11  -5   1  875.31   30.10 
 -12   5  -1   24.20    3.80 
  12  -5   1   29.30    3.20 
 -13   5  -1  451.75   18.40 
  13  -5   1  419.76   16.40 
 -14   5  -1    4.40    2.10 
  14  -5   1    1.90    1.20 
 -15   5  -1  207.58   10.90 
  15  -5   1  188.38    9.00 
 -16   5  -1   34.70    5.10 
  16  -5   1   40.80    3.60 
 -17   5  -1    2.60    2.20 
  17  -5   1    1.50    1.30 
 -18   5  -1  126.69    9.00 
  18  -5   1  121.29    7.20 
 -19   5  -1   18.80    4.30 
  19  -5   1   11.20    2.60 
 -20   5  -1    6.00    3.40 
  20  -5   1    5.80    1.80 
  20  -5   1    7.10    2.30 
 -21   5  -1   19.60    5.00 
  21  -5   1   24.70    3.40 
  21  -5   1   21.90    3.60 
 -22   5  -1    9.50    4.00 
  22  -5   1    8.20    2.50 
  22  -5   1    8.30    2.40 
 -23   5  -1    2.20    3.10 
  23  -5   1   -2.40    1.50 
 -24   5  -1   95.89   10.40 
 -24   5  -1   90.69   10.00 
  24  -5   1   99.69    6.40 
 -25   5  -1   33.30    6.30 
 -25   5  -1   45.40    7.60 
 -26   5  -1   28.30    6.10 
 -26   5  -1   27.00    6.00 
 -27   5  -1   15.20    5.20 
 -27   5  -1   16.30    5.20 
 -28   5  -1    0.40    3.00 
 -28   5  -1    2.10    4.00 
 -29   5  -1   -2.20    3.10 
 -29   5  -1    5.50    3.90 
 -30   5  -1    6.40    4.30 
 -30   5  -1   -0.20    3.30 
 -31   5  -1   15.60    5.90 
 -32   5  -1   -4.90    3.20 
 -32  -4   1   -5.00    4.00 
 -32  -4   1   -1.80    3.60 
 -31  -4   1   -2.20    3.60 
 -31  -4   1   -3.90    4.30 
 -30  -4   1   30.50    7.40 
 -30  -4   1   14.80    5.50 
 -29  -4   1   -2.10    4.00 
 -29  -4   1   -0.80    3.40 
 -28  -4   1   11.70    4.70 
 -28  -4   1   29.50    6.30 
 -27  -4   1    0.60    2.40 
 -27  -4   1    2.40    3.50 
  26   4  -1   33.00    4.90 
 -26  -4   1   27.70    6.10 
  25   4  -1   51.39    6.10 
 -25  -4   1   52.79    7.80 
  24   4  -1   30.00    4.80 
 -24  -4   1   26.50    6.20 
 -24  -4   1   29.80    5.80 
  23   4  -1   39.90    5.10 
 -23  -4   1   48.40    7.30 
 -23  -4   1   36.40    6.90 
  22   4  -1   66.79    6.00 
 -22  -4   1   83.19    9.30 
 -22  -4   1   85.69    9.60 
  21   4  -1   10.50    3.00 
 -21  -4   1   15.80    5.10 
 -21  -4   1   13.90    4.30 
  20   4  -1    4.50    2.20 
 -20  -4   1    5.30    4.10 
 -20  -4   1    2.40    2.50 
  19   4  -1   44.20    5.20 
 -19  -4   1   42.30    6.00 
 -19  -4   1   45.60    7.00 
  18   4  -1   19.70    3.60 
 -18  -4   1   20.60    5.10 
 -18  -4   1   15.20    3.70 
  17   4  -1    3.70    1.70 
 -17  -4   1    3.40    2.40 
 -17  -4   1    3.50    3.40 
  16   4  -1    0.60    1.40 
 -16  -4   1   -0.50    1.70 
 -16  -4   1    4.40    3.10 
  15   4  -1    4.60    2.00 
 -15  -4   1    3.60    2.20 
 -15  -4   1   10.90    3.80 
  14   4  -1  108.49    6.50 
 -14  -4   1  104.79    7.80 
 -14  -4   1   95.59    6.80 
  13   4  -1   43.10    4.00 
 -13  -4   1   49.99    4.60 
 -13  -4   1   49.10    6.00 
  12   4  -1  932.41   32.20 
 -12  -4   1  880.91   33.20 
 -12  -4   1  883.31   32.30 
  11   4  -1    6.60    2.00 
 -11  -4   1    4.10    1.90 
 -11  -4   1    3.40    2.50 
  10   4  -1  616.94   23.00 
 -10  -4   1  614.04   22.80 
 -10  -4   1  645.74   24.00 
  -9  -4   1   35.40    3.20 
  -9  -4   1   38.80    4.40 
   8   4  -1   -0.20    0.40 
  -8  -4   1    0.40    1.00 
  -8  -4   1    2.90    2.00 
   7   4  -1   13.80    2.30 
  -7  -4   1   20.60    2.40 
  -7  -4   1   19.00    3.20 
   6   4  -1    2.70    1.30 
  -6  -4   1   -0.20    1.40 
  -6  -4   1    4.70    1.20 
   5   4  -1   13.30    2.00 
   5   4  -1   15.30    1.40 
  -5  -4   1   17.00    2.40 
  -5  -4   1   14.10    1.70 
   4   4  -1   12.80    2.00 
   4   4  -1   15.10    1.30 
  -4  -4   1   11.90    2.00 
  -4  -4   1   13.00    1.40 
  -4  -4   1   15.00    2.10 
   3   4  -1  120.99    5.60 
   3   4  -1  121.59    4.70 
   3   4  -1  117.29    5.70 
  -3  -4   1  131.49    5.80 
  -3  -4   1  116.79    5.60 
  -3  -4   1  123.99    4.80 
   2   4  -1   66.79    3.60 
   2   4  -1   63.59    3.50 
   2   4  -1   65.09    2.70 
  -2  -4   1   60.89    2.70 
  -2  -4   1   61.29    3.50 
  -2  -4   1   61.49    3.60 
   1   4  -1   24.00    1.90 
   1   4  -1   24.90    1.40 
   1   4  -1   20.90    1.90 
  -1  -4   1   21.60    1.90 
  -1  -4   1   21.10    1.90 
  -1  -4   1   24.10    1.40 
   0   4  -1  465.05   15.40 
   0   4  -1  465.55   15.10 
   0   4  -1  472.25   16.20 
   0   4  -1  444.26   16.10 
   0  -4   1  460.45   16.20 
   0  -4   1  465.85   16.20 
  -1   4  -1   22.90    2.00 
  -1   4  -1   26.30    2.00 
   1  -4   1   23.30    1.90 
   1  -4   1   23.90    1.90 
   1  -4   1   23.10    1.30 
  -2   4  -1   68.59    3.50 
  -2   4  -1   66.79    3.30 
  -2   4  -1   65.09    2.90 
   2  -4   1   64.19    3.40 
   2  -4   1   62.29    2.80 
   2  -4   1   67.49    3.50 
  -3   4  -1  118.49    5.10 
  -3   4  -1  124.49    5.40 
  -3   4  -1  117.59    5.00 
   3  -4   1  128.69    5.20 
   3  -4   1  116.29    4.90 
   3  -4   1  122.19    5.30 
  -4   4  -1   15.50    1.80 
  -4   4  -1   14.10    1.50 
  -4   4  -1   11.70    1.70 
   4  -4   1   13.30    1.70 
   4  -4   1   17.60    1.90 
  -5   4  -1   14.90    2.00 
  -5   4  -1   14.60    1.90 
   5  -4   1   13.50    1.80 
   5  -4   1   19.50    1.90 
  -6   4  -1    0.20    1.10 
  -6   4  -1    0.80    1.00 
   6  -4   1    2.20    1.10 
   6  -4   1    2.20    0.90 
  -7   4  -1   19.30    2.60 
   7  -4   1   21.10    2.20 
  -8   4  -1    0.60    1.20 
   8  -4   1    2.20    1.00 
  -9   4  -1   37.40    4.00 
   9  -4   1   38.50    2.80 
 -10   4  -1  638.14   24.10 
  10  -4   1  654.93   22.60 
 -11   4  -1    7.40    2.30 
  11  -4   1    4.30    1.30 
 -12   4  -1  892.71   32.50 
  12  -4   1  886.71   30.60 
 -13   4  -1   37.50    4.60 
  13  -4   1   49.60    3.60 
 -14   4  -1  103.69    7.10 
  14  -4   1  100.39    5.70 
 -15   4  -1    4.10    2.20 
  15  -4   1    4.70    1.60 
 -16   4  -1    1.00    1.60 
  16  -4   1    0.30    1.00 
 -17   4  -1    2.20    2.20 
  17  -4   1    3.30    1.60 
 -18   4  -1   17.60    4.20 
  18  -4   1   16.20    3.00 
  18  -4   1   17.40    2.50 
 -19   4  -1   45.90    6.50 
  19  -4   1   45.00    3.70 
  19  -4   1   42.30    4.10 
 -20   4  -1   -0.30    2.50 
  20  -4   1    3.60    1.90 
  20  -4   1    2.80    1.50 
 -21   4  -1    6.90    3.60 
  21  -4   1   11.30    2.60 
 -22   4  -1   96.69    8.70 
 -22   4  -1   64.69    8.40 
  22  -4   1   82.99    5.70 
 -23   4  -1   29.20    6.10 
 -23   4  -1   42.50    7.00 
  23  -4   1   43.90    4.80 
 -24   4  -1   26.40    5.70 
 -24   4  -1   20.20    5.70 
  24  -4   1   21.90    3.50 
 -25   4  -1   61.19    8.40 
 -25   4  -1   52.59    7.90 
  25  -4   1   53.79    4.90 
 -26   4  -1   36.70    6.90 
 -26   4  -1   30.90    6.40 
 -27   4  -1    1.30    2.80 
 -27   4  -1   -2.00    3.30 
 -28   4  -1   42.70    7.40 
 -28   4  -1   20.20    5.20 
 -29   4  -1   -3.30    2.10 
 -29   4  -1    1.50    3.60 
 -30   4  -1   22.40    5.80 
 -30   4  -1   15.10    5.30 
 -31   4  -1    3.30    4.20 
 -32   4  -1    1.90    4.40 
 -32  -3   1   15.60    5.60 
 -32  -3   1   21.20    6.60 
 -31  -3   1    2.50    4.90 
 -31  -3   1    3.70    3.80 
 -30  -3   1   42.60    8.30 
 -30  -3   1   60.89    9.70 
 -29  -3   1    3.30    5.20 
 -29  -3   1    8.40    4.40 
 -28  -3   1   -1.50    3.20 
 -28  -3   1    1.00    4.30 
 -27  -3   1    6.40    3.90 
 -27  -3   1    2.20    3.60 
  26   3  -1    8.40    2.90 
 -26  -3   1    4.50    2.80 
 -26  -3   1    6.80    3.60 
  25   3  -1   29.30    4.60 
 -25  -3   1   15.40    4.90 
  24   3  -1   60.59    5.60 
 -24  -3   1   60.79    7.90 
  23   3  -1   17.80    3.50 
 -23  -3   1   25.10    5.60 
 -23  -3   1    2.80    3.10 
  22   3  -1    1.80    2.00 
 -22  -3   1   -1.60    2.70 
 -22  -3   1    2.80    3.30 
  21   3  -1    5.40    2.20 
 -21  -3   1   -0.70    3.40 
 -21  -3   1    5.10    3.00 
  20   3  -1   31.60    4.40 
 -20  -3   1   37.70    6.40 
 -20  -3   1   30.00    5.10 
  19   3  -1    1.80    1.70 
 -19  -3   1    0.10    3.10 
 -19  -3   1   -0.20    2.20 
  18   3  -1    3.70    1.80 
 -18  -3   1   -1.50    3.10 
 -18  -3   1    4.10    2.50 
  17   3  -1   11.60    2.60 
 -17  -3   1    9.70    4.00 
 -17  -3   1   15.30    3.50 
  16   3  -1    4.40    1.80 
 -16  -3   1    5.20    3.10 
 -16  -3   1   -2.00    1.30 
  15   3  -1   14.70    2.70 
 -15  -3   1   11.50    2.80 
 -15  -3   1   17.40    4.00 
  14   3  -1   64.69    4.60 
 -14  -3   1   61.19    5.30 
 -14  -3   1   59.09    6.70 
  13   3  -1  397.66   16.20 
 -13  -3   1  399.76   17.00 
 -13  -3   1  437.36   18.40 
  12   3  -1  131.99    6.90 
 -12  -3   1  132.69    7.50 
 -12  -3   1  125.39    8.30 
  11   3  -1 1220.68   41.10 
 -11  -3   1 1181.08   42.50 
 -11  -3   1 1201.08   41.50 
  10   3  -1   22.90    2.90 
 -10  -3   1   20.70    3.60 
 -10  -3   1   22.60    3.00 
   9   3  -1  144.89    7.10 
  -9  -3   1  140.69    7.10 
  -9  -3   1  154.18    8.10 
   8   3  -1   66.39    4.30 
  -8  -3   1   73.59    5.10 
  -8  -3   1   73.39    4.30 
  -7  -3   1  121.89    6.50 
  -7  -3   1  119.69    5.70 
  -6  -3   1    5.00    1.30 
  -6  -3   1    5.40    1.30 
  -6  -3   1    7.00    2.00 
   5   3  -1  131.29    6.70 
   5   3  -1  179.18    6.50 
  -5  -3   1  163.58    7.30 
  -5  -3   1  168.68    7.10 
  -5  -3   1  168.98    6.60 
   4   3  -1  100.19    4.90 
   4   3  -1  108.09    4.20 
   4   3  -1  107.79    5.00 
  -4  -3   1  101.29    4.30 
  -4  -3   1   95.69    5.00 
  -4  -3   1  100.39    4.90 
   3   3  -1  262.47    8.80 
   3   3  -1  252.17    9.60 
   3   3  -1  248.78    9.70 
  -3  -3   1  251.57    9.60 
  -3  -3   1  254.67    8.80 
  -3  -3   1  253.37    9.60 
   2   3  -1   84.79    3.90 
   2   3  -1   86.09    3.20 
   2   3  -1   87.29    4.00 
  -2  -3   1   83.59    3.20 
  -2  -3   1   85.59    4.00 
  -2  -3   1   78.19    3.90 
   1   3  -1  214.68    8.20 
   1   3  -1  219.68    7.40 
   1   3  -1  223.68    8.30 
  -1  -3   1  218.48    7.40 
  -1  -3   1  223.08    8.30 
  -1  -3   1  221.68    8.20 
   0   3  -1   -0.60    0.30 
   0   3  -1   -0.20    0.30 
   0   3  -1    0.20    0.20 
   0   3  -1    0.10    0.10 
   0  -3   1   -0.40    0.40 
   0  -3   1    0.80    0.40 
  -1   3  -1  229.18    8.10 
  -1   3  -1  218.18    7.90 
   1  -3   1  214.48    8.00 
   1  -3   1  206.78    7.90 
   1  -3   1  214.58    7.40 
  -2   3  -1   83.69    3.40 
  -2   3  -1   84.09    3.70 
  -2   3  -1   82.59    3.60 
   2  -3   1   83.89    3.70 
   2  -3   1   82.29    3.40 
   2  -3   1   83.79    3.70 
  -3   3  -1  260.77    9.30 
  -3   3  -1  262.57    9.10 
  -3   3  -1  253.27    9.30 
   3  -3   1  255.07    9.20 
   3  -3   1  244.98    9.10 
   3  -3   1  259.97    9.30 
  -4   3  -1  106.29    4.40 
  -4   3  -1   97.29    4.60 
   4  -3   1   94.89    4.40 
   4  -3   1  107.79    4.30 
   4  -3   1   99.09    4.30 
  -5   3  -1  168.88    7.10 
  -5   3  -1  165.28    6.60 
   5  -3   1  165.08    6.50 
  -6   3  -1    6.60    1.30 
  -6   3  -1    5.10    1.30 
   6  -3   1    5.40    1.10 
  -7   3  -1  121.99    5.40 
  -7   3  -1  117.19    6.00 
   7  -3   1  115.89    5.20 
  -8   3  -1   65.69    4.50 
   8  -3   1   73.69    3.80 
  -9   3  -1  142.79    7.30 
   9  -3   1  134.59    6.10 
 -10   3  -1   31.60    3.70 
  10  -3   1   25.80    2.30 
 -11   3  -1 1174.68   41.60 
  11  -3   1 1210.18   40.00 
 -12   3  -1  128.49    7.60 
  12  -3   1  127.29    6.30 
 -13   3  -1  391.86   16.80 
  13  -3   1  393.66   15.20 
 -14   3  -1   57.99    5.30 
  14  -3   1   54.99    4.10 
 -15   3  -1   12.30    2.90 
  15  -3   1   21.80    3.00 
 -16   3  -1   -0.50    1.60 
  16  -3   1    1.80    1.30 
  16  -3   1    0.30    1.00 
 -17   3  -1   13.30    3.30 
  17  -3   1   12.80    2.60 
  17  -3   1   16.50    2.50 
 -18   3  -1    5.60    2.60 
  18  -3   1    4.30    1.80 
  18  -3   1    6.80    1.90 
 -19   3  -1    2.10    2.20 
  19  -3   1    1.40    1.50 
 -20   3  -1   33.60    5.90 
 -20   3  -1   30.70    5.40 
  20  -3   1   32.30    3.80 
 -21   3  -1   -0.20    3.20 
 -21   3  -1    1.70    3.00 
  21  -3   1    2.90    1.80 
 -22   3  -1    1.30    3.40 
 -22   3  -1    3.30    3.50 
  22  -3   1    4.30    2.00 
 -23   3  -1   16.20    4.80 
 -23   3  -1   15.80    4.70 
  23  -3   1   19.00    3.30 
 -24   3  -1   76.69    8.90 
 -24   3  -1   57.89    8.20 
  24  -3   1   64.49    5.20 
 -25   3  -1   20.50    5.50 
 -25   3  -1   15.10    4.70 
  25  -3   1   22.40    3.70 
 -26   3  -1    2.70    3.00 
 -26   3  -1    9.40    4.70 
 -27   3  -1   17.20    5.20 
 -27   3  -1    3.60    3.90 
 -28   3  -1    0.00    3.10 
 -28   3  -1    9.30    4.50 
 -29   3  -1    9.70    4.60 
 -29   3  -1    0.80    3.90 
 -30   3  -1   72.99    9.50 
 -30   3  -1   35.50    7.40 
 -31   3  -1    1.50    3.60 
 -32   3  -1   20.10    6.10 
 -32  -2   1    1.80    4.70 
 -32  -2   1    0.20    3.60 
 -31  -2   1   12.10    5.10 
 -31  -2   1   38.40    8.00 
 -30  -2   1    7.30    4.70 
 -30  -2   1    9.10    5.40 
 -29  -2   1   28.30    6.60 
 -29  -2   1   38.50    8.10 
 -28  -2   1   87.69   10.70 
 -28  -2   1   95.99   11.20 
 -27  -2   1    1.20    4.10 
 -27  -2   1    6.20    3.80 
  26   2  -1    5.60    2.70 
 -26  -2   1   12.50    4.60 
 -26  -2   1    8.10    4.10 
  25   2  -1    5.90    2.30 
 -25  -2   1    4.00    3.30 
 -25  -2   1    2.80    2.60 
  24   2  -1   23.60    3.90 
 -24  -2   1   14.70    4.70 
  23   2  -1    1.90    1.70 
 -23  -2   1    1.10    1.70 
 -23  -2   1    0.70    3.10 
  22   2  -1    6.50    2.40 
 -22  -2   1    6.90    3.50 
 -22  -2   1    1.10    1.90 
  21   2  -1    2.40    1.50 
 -21  -2   1    4.00    2.80 
 -21  -2   1   -0.10    2.70 
  20   2  -1   44.40    4.90 
 -20  -2   1   17.90    5.10 
 -20  -2   1   33.60    5.70 
  19   2  -1   66.59    5.10 
 -19  -2   1   71.09    8.30 
 -19  -2   1   66.99    7.30 
  18   2  -1   38.10    4.30 
 -18  -2   1   31.50    5.80 
 -18  -2   1   26.30    4.60 
  17   2  -1  125.59    7.10 
 -17  -2   1  124.49    8.40 
 -17  -2   1  119.99    9.20 
  16   2  -1  197.68    9.60 
 -16  -2   1  197.48   11.80 
 -16  -2   1  212.58   11.20 
  15   2  -1   12.70    2.40 
 -15  -2   1   24.90    4.80 
 -15  -2   1   12.60    2.90 
  14   2  -1    6.80    1.90 
 -14  -2   1    6.50    2.40 
 -14  -2   1    5.90    3.10 
  13   2  -1  307.47   12.70 
 -13  -2   1  306.97   14.70 
 -13  -2   1  311.07   13.90 
  12   2  -1  585.54   21.20 
 -12  -2   1  561.54   22.10 
 -12  -2   1  585.54   23.20 
  11   2  -1    0.20    1.00 
 -11  -2   1   -0.30    1.90 
 -11  -2   1    0.50    1.10 
  10   2  -1  940.51   31.50 
 -10  -2   1  902.71   33.10 
 -10  -2   1  898.81   32.10 
   9   2  -1   24.20    2.70 
  -9  -2   1   23.90    3.50 
  -9  -2   1   29.30    3.30 
   8   2  -1    5.00    1.30 
  -8  -2   1    5.80    1.60 
  -8  -2   1    3.70    1.20 
  -8  -2   1    1.80    1.90 
   7   2  -1   86.39    4.50 
  -7  -2   1   79.39    4.50 
  -7  -2   1   89.29    4.40 
  -7  -2   1   84.09    5.40 
   6   2  -1   44.70    3.00 
  -6  -2   1   53.69    3.20 
  -6  -2   1   52.59    3.80 
  -6  -2   1   50.99    3.10 
   5   2  -1   12.20    1.90 
   5   2  -1   11.40    1.40 
  -5  -2   1   14.10    1.60 
  -5  -2   1   12.00    2.00 
  -5  -2   1   14.80    1.80 
   4   2  -1  302.47   11.20 
   4   2  -1  299.77   10.50 
  -4  -2   1  287.07   11.10 
  -4  -2   1  292.97   10.80 
  -4  -2   1  308.07   10.60 
   3   2  -1   10.60    1.40 
   3   2  -1    5.80    1.00 
   3   2  -1    9.00    0.90 
  -3  -2   1    6.50    1.20 
  -3  -2   1    9.10    1.20 
  -3  -2   1    9.20    1.00 
   2   2  -1   20.80    1.00 
   2   2  -1   17.50    1.40 
   2   2  -1   19.20    1.40 
  -2  -2   1   18.60    1.40 
  -2  -2   1   19.50    1.00 
  -2  -2   1   19.10    1.40 
   1   2  -1   13.00    1.10 
   1   2  -1   15.90    1.20 
  -1  -2   1   17.40    1.20 
  -1  -2   1   16.90    1.20 
   0  -2   1  448.76   14.30 
  -1   2  -1   19.10    1.20 
   1  -2   1   16.30    0.90 
   1  -2   1   17.10    1.10 
  -2   2  -1   19.10    1.20 
  -2   2  -1   20.20    1.20 
   2  -2   1   20.60    1.30 
   2  -2   1   18.60    1.20 
   2  -2   1   20.00    1.20 
  -3   2  -1   11.80    1.30 
  -3   2  -1    8.50    1.00 
   3  -2   1    7.20    0.90 
   3  -2   1    7.20    1.00 
  -4   2  -1  275.07   10.40 
  -4   2  -1  287.47    9.90 
   4  -2   1  298.97    9.90 
   4  -2   1  270.57   10.30 
  -5   2  -1   12.40    1.20 
  -5   2  -1   11.00    1.60 
   5  -2   1   11.60    1.30 
  -6   2  -1   49.90    2.70 
  -6   2  -1   49.90    3.40 
   6  -2   1   47.50    2.60 
  -7   2  -1   84.09    4.90 
  -7   2  -1   90.89    4.30 
   7  -2   1   92.89    4.20 
  -8   2  -1    3.80    1.40 
   8  -2   1    5.80    1.20 
  -9   2  -1   32.60    3.60 
   9  -2   1   28.60    2.30 
 -10   2  -1  851.81   30.60 
  10  -2   1  863.21   29.20 
 -11   2  -1    1.20    1.40 
  11  -2   1   -0.50    0.80 
 -12   2  -1  573.34   22.50 
  12  -2   1  584.74   21.00 
 -13   2  -1  307.57   14.10 
  13  -2   1  314.17   12.70 
 -14   2  -1    8.10    2.70 
  14  -2   1    9.60    2.10 
  14  -2   1   10.70    1.90 
 -15   2  -1   21.20    3.90 
  15  -2   1   17.10    2.30 
  15  -2   1   17.40    2.70 
 -16   2  -1  207.78   11.20 
  16  -2   1  200.38    8.90 
  16  -2   1  185.18    9.20 
 -17   2  -1  123.09    8.70 
  17  -2   1  135.99    6.90 
 -18   2  -1   28.00    5.00 
 -18   2  -1   32.00    5.50 
  18  -2   1   30.00    3.50 
 -19   2  -1   70.29    7.90 
 -19   2  -1   67.69    7.80 
  19  -2   1   64.59    4.70 
 -20   2  -1   28.80    5.50 
 -20   2  -1   27.90    5.50 
  20  -2   1   32.30    3.90 
 -21   2  -1   -0.80    3.00 
 -21   2  -1    2.80    2.60 
  21  -2   1    2.20    1.70 
 -22   2  -1    3.70    3.60 
 -22   2  -1    0.60    2.50 
  22  -2   1    7.40    2.30 
 -23   2  -1    0.50    2.40 
 -23   2  -1    2.60    3.30 
  23  -2   1   -1.10    1.60 
 -24   2  -1   30.90    6.20 
 -24   2  -1   25.30    5.50 
  24  -2   1   35.30    4.50 
 -25   2  -1    2.40    3.80 
 -25   2  -1   -1.20    2.10 
  25  -2   1    8.20    2.60 
 -26   2  -1   -1.10    3.50 
 -26   2  -1    8.90    4.20 
 -27   2  -1    0.60    3.40 
 -27   2  -1   -0.20    2.80 
 -28   2  -1   66.09    8.80 
 -28   2  -1   80.89   10.10 
 -29   2  -1   30.70    6.90 
 -29   2  -1   29.60    6.40 
 -30   2  -1    9.30    4.90 
 -30   2  -1    3.70    4.10 
 -31   2  -1   17.10    5.70 
 -31   2  -1   36.90    8.70 
 -32   2  -1   -0.80    3.20 
 -32  -1   1   15.00    5.80 
 -32  -1   1    3.80    4.30 
 -31  -1   1   -1.60    3.30 
 -31  -1   1    3.90    4.80 
 -30  -1   1   26.10    6.70 
 -30  -1   1   33.80    7.60 
 -29  -1   1    5.20    4.90 
 -29  -1   1    4.50    3.90 
 -28  -1   1    3.30    3.40 
 -28  -1   1   -2.10    3.90 
 -27  -1   1   47.80    7.90 
 -27  -1   1   42.90    7.40 
 -26  -1   1   22.20    5.80 
 -26  -1   1   24.30    5.70 
  25   1  -1    2.80    2.10 
 -25  -1   1    4.00    3.90 
 -25  -1   1   10.30    4.00 
  24   1  -1   -1.10    1.70 
 -24  -1   1   -3.00    1.90 
 -24  -1   1    4.90    3.10 
  23   1  -1    0.40    1.40 
 -23  -1   1    1.30    2.30 
 -23  -1   1    1.90    1.80 
  22   1  -1    3.00    1.90 
 -22  -1   1    0.60    1.20 
 -22  -1   1   15.30    4.30 
  21   1  -1    0.40    1.30 
 -21  -1   1    0.50    1.60 
 -21  -1   1   -0.10    2.50 
  20   1  -1    7.10    2.20 
 -20  -1   1    1.70    2.00 
 -20  -1   1    3.50    2.70 
  19   1  -1    2.30    1.60 
 -19  -1   1    2.30    2.50 
 -19  -1   1    3.50    2.50 
  18   1  -1    1.50    1.30 
 -18  -1   1    0.00    1.80 
 -18  -1   1   -1.50    2.50 
  17   1  -1   70.49    5.00 
 -17  -1   1   75.79    6.60 
 -17  -1   1   84.39    7.50 
  16   1  -1   -0.50    1.10 
 -16  -1   1   -2.60    2.30 
 -16  -1   1   -1.00    1.30 
  15   1  -1  140.29    7.10 
 -15  -1   1  125.49    8.20 
 -15  -1   1  139.59    9.30 
  14   1  -1   99.39    5.60 
 -14  -1   1   91.59    6.60 
 -14  -1   1   94.29    7.50 
  13   1  -1   63.99    4.20 
 -13  -1   1   61.79    5.20 
 -13  -1   1   70.49    6.20 
  12   1  -1   23.00    2.80 
 -12  -1   1   27.40    4.30 
 -12  -1   1   20.30    3.30 
  11   1  -1  229.48    9.50 
 -11  -1   1  228.88   11.50 
 -11  -1   1  231.08   10.70 
  10   1  -1    2.50    1.20 
 -10  -1   1    4.50    1.70 
 -10  -1   1    1.70    2.30 
   9   1  -1   36.00    2.80 
  -9  -1   1   38.90    3.40 
  -9  -1   1   37.20    4.50 
   8   1  -1    0.40    0.80 
  -8  -1   1    0.60    0.80 
  -8  -1   1   -0.20    0.90 
  -8  -1   1    2.80    2.00 
   7   1  -1    4.20    1.20 
  -7  -1   1    3.60    1.80 
  -7  -1   1    4.00    1.30 
  -7  -1   1    4.30    1.10 
   6   1  -1   31.60    2.20 
  -6  -1   1   34.60    3.30 
  -6  -1   1   30.80    2.40 
  -6  -1   1   29.40    2.70 
  -6  -1   1   28.00    2.00 
   5   1  -1  238.08    8.70 
   5   1  -1  226.08    8.40 
  -5  -1   1  236.38    8.70 
  -5  -1   1  216.78    9.30 
  -5  -1   1  229.48    8.60 
  -5  -1   1  221.08    8.30 
   4   1  -1    2.90    0.80 
   4   1  -1    3.50    0.70 
  -4  -1   1    2.00    1.00 
  -4  -1   1    2.10    0.70 
  -4  -1   1    1.30    0.50 
  -4  -1   1    2.10    0.60 
   3   1  -1  202.48    7.10 
   3   1  -1  193.68    7.60 
  -3  -1   1  200.78    7.10 
  -3  -1   1  198.68    7.70 
  -3  -1   1  189.88    7.00 
   2   1  -1    2.20    0.60 
   2   1  -1    1.30    0.30 
  -2  -1   1    1.80    0.40 
  -2  -1   1    2.40    0.60 
  -2  -1   1    1.90    0.40 
   1   1  -1   -0.10    0.10 
   1   1  -1    0.10    0.10 
  -1  -1   1    0.00    0.10 
  -1  -1   1    0.00    0.10 
   0   1  -1   -0.10    0.10 
   0   1  -1    0.00    0.10 
   0  -1   1    0.00    0.10 
   0  -1   1    0.00    0.10 
  -1   1  -1    0.00    0.10 
  -1   1  -1    0.00    0.10 
   1  -1   1    0.10    0.10 
  -2   1  -1    3.20    0.60 
   2  -1   1    1.70    0.30 
   2  -1   1    2.00    0.50 
  -3   1  -1  195.08    6.80 
  -3   1  -1  201.48    7.30 
   3  -1   1  195.08    6.80 
   3  -1   1  200.98    7.30 
  -4   1  -1    3.60    0.60 
  -4   1  -1    3.20    0.80 
   4  -1   1    2.00    0.70 
   4  -1   1    3.00    0.60 
  -5   1  -1  229.48    9.00 
  -5   1  -1  231.28    8.30 
   5  -1   1  231.38    8.30 
  -6   1  -1   31.70    2.00 
  -6   1  -1   34.20    2.60 
   6  -1   1   34.40    2.10 
  -7   1  -1    3.70    1.00 
  -7   1  -1    5.30    1.50 
   7  -1   1    4.70    1.10 
  -8   1  -1    0.30    0.90 
  -8   1  -1    0.70    1.10 
   8  -1   1    1.70    0.80 
  -9   1  -1   38.20    3.40 
   9  -1   1   38.30    2.70 
 -10   1  -1    4.70    1.70 
  10  -1   1    4.40    1.30 
 -11   1  -1  208.78   10.30 
  11  -1   1  227.28    9.00 
  11  -1   1  219.38    9.20 
 -12   1  -1   31.80    4.30 
  12  -1   1   25.90    3.00 
  12  -1   1   26.30    2.70 
 -13   1  -1   55.89    5.00 
  13  -1   1   65.59    4.00 
 -14   1  -1   98.69    6.90 
  14  -1   1   88.49    5.10 
 -15   1  -1  107.09    7.60 
 -15   1  -1  125.49    8.40 
  15  -1   1  137.69    6.60 
 -16   1  -1    0.00    2.20 
 -16   1  -1   -0.90    1.40 
  16  -1   1    1.00    1.10 
 -17   1  -1   78.29    7.20 
 -17   1  -1   75.39    6.70 
  17  -1   1   73.99    4.90 
 -18   1  -1   -1.50    1.90 
 -18   1  -1    6.40    3.30 
  18  -1   1   -0.30    1.10 
 -19   1  -1    1.10    2.40 
 -19   1  -1    1.90    2.70 
  19  -1   1    3.30    1.60 
 -20   1  -1    8.20    3.90 
 -20   1  -1    9.90    3.40 
  20  -1   1    7.80    2.30 
 -21   1  -1   -5.20    2.50 
 -21   1  -1   -1.30    2.20 
  21  -1   1   -0.60    1.20 
 -22   1  -1    7.60    3.30 
 -22   1  -1    4.20    3.90 
  22  -1   1    7.00    2.40 
 -23   1  -1    2.50    3.40 
 -23   1  -1   -1.30    2.60 
  23  -1   1   -1.60    1.30 
 -24   1  -1   -0.30    3.00 
 -24   1  -1    1.30    3.50 
  24  -1   1    0.70    1.70 
 -25   1  -1    9.70    4.30 
 -25   1  -1    6.40    3.60 
  25  -1   1    4.40    2.20 
 -26   1  -1   27.00    6.10 
 -26   1  -1   18.90    5.60 
  26  -1   1   18.30    3.90 
 -27   1  -1   31.90    6.80 
 -27   1  -1   47.60    7.50 
 -28   1  -1    8.90    4.60 
 -28   1  -1    1.50    3.70 
 -29   1  -1   -1.70    3.30 
 -29   1  -1    5.00    4.20 
 -30   1  -1   30.90    6.80 
 -30   1  -1   30.50    6.90 
 -31   1  -1    1.30    4.40 
 -31   1  -1    3.40    4.00 
 -32   1  -1   20.70    6.20 
 -32   0   1   -4.20    3.90 
 -32   0   1    3.80    4.20 
 -31   0   1    0.20    4.50 
 -31   0   1    2.50    3.80 
 -30   0   1    5.20    3.90 
 -30   0   1   -1.90    4.10 
 -29   0   1    5.50    4.60 
 -29   0   1    0.00    3.30 
 -28   0   1   -0.80    2.50 
 -28   0   1    2.90    4.20 
 -27   0   1   -1.80    2.80 
 -27   0   1    2.00    3.90 
 -26   0   1   -1.70    3.20 
 -26   0   1   -1.20    2.60 
  25   0  -1   -0.10    1.60 
 -25   0   1   -3.70    3.20 
 -25   0   1   -0.20    2.70 
  24   0  -1    0.70    1.60 
 -24   0   1   -2.70    2.20 
 -24   0   1   -2.20    3.10 
  23   0  -1    1.10    1.50 
 -23   0   1   -2.40    1.80 
 -23   0   1    1.00    2.70 
  22   0  -1    0.10    1.50 
 -22   0   1   -0.10    2.30 
 -22   0   1    1.30    1.70 
  21   0  -1   -0.40    1.20 
 -21   0   1    0.30    1.40 
 -21   0   1    2.00    2.40 
  20   0  -1   -0.30    1.20 
 -20   0   1   -1.10    1.00 
 -20   0   1   -1.10    1.80 
  19   0  -1    0.20    1.20 
 -19   0   1    2.10    2.40 
 -19   0   1   -0.40    0.90 
  18   0  -1   -0.40    1.10 
 -18   0   1   -1.70    1.70 
 -18   0   1   -1.30    1.40 
  17   0  -1    0.70    1.20 
 -17   0   1    0.30    2.10 
 -17   0   1   -0.80    1.60 
  16   0  -1    0.40    1.10 
 -16   0   1   -0.60    1.50 
 -16   0   1    2.00    2.60 
  15   0  -1    1.20    1.10 
 -15   0   1    0.50    1.50 
 -15   0   1   -0.30    2.30 
  14   0  -1    0.10    0.90 
 -14   0   1    2.10    1.80 
 -14   0   1   -1.00    2.20 
  13   0  -1    0.10    0.90 
 -13   0   1    0.20    1.30 
 -13   0   1    1.30    2.40 
  12   0  -1    1.10    0.90 
 -12   0   1   -0.90    1.10 
  11   0  -1    0.00    0.70 
 -11   0   1    0.50    1.20 
  10   0  -1    0.20    0.70 
  10   0  -1    1.00    0.90 
 -10   0   1    0.80    1.20 
   9   0  -1    0.90    0.70
[truncated: 9,164,195 more chars]
